# Supplementary material for: Liver ACOX1 regulates levels of circulating lipids that promote metabolic health through adipose remodeling
Source: Nat Commun. 2024 May 17;15:4214. doi: 10.1038/s41467-024-48471-2 (PMC11101658; doi:10.1038/s41467-024-48471-2)
Supplement: Supplementary file 4 — Source Data [file 41467_2024_48471_MOESM4_ESM.zip]

Archive with 7 entries (7 files):
- source data/Source data _supplementary Figures.xlsx
- source data/Source data_Figure_1.xlsx
- source data/Source data_Figure_2.xlsx
- source data/Source data_Figure_3.xlsx
- source data/Source data_Figure_4.xlsx
- source data/Source data_Figure_5.xlsx
- source data/Source data_Figure_6.xlsx
