# Supplementary material for: Liver ACOX1 regulates levels of circulating lipids that promote metabolic health through adipose remodeling
Source: Nat Commun. 2024 May 17;15:4214. doi: 10.1038/s41467-024-48471-2 (PMC11101658; doi:10.1038/s41467-024-48471-2)
Supplement: Supplementary file 4 — Source Data [file 41467_2024_48471_MOESM4_ESM.zip › source data/Source data _supplementary Figures.xlsx]

## Sheet: Supplementary Fig. 1a
Supplementary Fig. 1a	Acox1 nomalized expression
	Control	Obese
	10.781	10.8199
	10.9787	11.0347
	10.6102	10.8883
	10.444	10.079
	11.2062	10.5005
	10.7552	10.9185
	10.4707	10.927
	10.7106	10.7913
	10.6758	11.1052
	10.7233	10.8576
	10.2936	10.6198
	10.5449	10.891
	10.6368	10.6601
	11.0238	10.4002
	10.727	10.7761
	10.5833	10.6032
	10.5287	10.8639
	10.6567	10.7578
	10.9389	11.0806
	9.97579	10.8938
	11.1004	10.8009
	10.3351	10.7274
	10.9422	10.8386
	10.839	11.1667
	10.7032	11.107
	10.219	10.9524
	10.5377	10.5963
	10.8272	10.5556
	10.8349	10.9008
	9.91261	10.9083
	10.3733	10.7357
	10.9306	10.7599
	10.1853	10.9471
	10.2081	11.2381
	10.4443	11.0561
	10.6071	10.8372
	11.1927	11.0631
	10.4442	10.7967
	10.7735	10.978
	10.597	10.8104
	10.9075	10.9531
	11.2051	10.7182
	10.4167	11.1351
	10.376	10.6755
	10.628	10.6714
	10.0536	10.9284
	10.5782	10.8862
	10.9357	10.952
	10.4557	10.7923
	10.7428	10.8116
	10.8347	10.9379
	11.0644	10.8544
	10.3716	10.6847
	10.5784	10.7053
	10.7802	10.8049
	10.7855	10.9702
	10.4365	10.4561
	10.7568	10.7337
		10.8981
		10.6567
		10.576
		10.7052
		10.706
		10.8758
		10.9726
		10.791
		11.1044
		10.8847
		11.0221
		10.7967
		10.585
		11.0081
		10.6348
		10.9601
		10.7164
		10.8213

## Sheet: Supplementary Fig. 1b
Supplementary Fig. 1b

## Sheet: Supplementary Fig. 1c
Supplementary Fig. 1c	Body weight (g)
	Weeks	Control						ACOX1 LKO
	0	23.9	22.2	21.9	21.4	23.9	22.2	24.2	24.4	22	20.9	24	21.4
	2.42857	25.3	24.8	24.3	24.1	26.2	23.1	25.6	25.6	23.8	24	26.1	23.5
	4.42857	26	25.2	25.8	24.6	26.7	26.7	26.1	26.7	23.6	25.3	23.6	24.7
	5.42857	25.5	25.9	26	25	27.1	23.3	26.3	26	24.4	26	27.6	25.8
	8.28571	29	27.3	26.9	25.7	28.4	24	28.2	29	26.1	26.6	29	27.4
	10.2857	29	27.3	26.9	25.7	28.4	24	28.2	29	26.1	26.6	29	27.4
	12.7143	30.5	29.6	28.6	27	29.3	25.2	30.3	30.8	27.9	27.7	30.4	28.3
	13.7143	30.7	29.4	28.4	26.7	29.3	25.7	30.4	30.5	27.9	27.9	30.5	28.2
	16.1429	32.4	30.5	28.5	26.5	31	26.7	32.1	31.3	28.4	28.2	31.8	29.4
	17.5714	33.3	30.1	29	27.6	30.9	26.5	33.6	32	29.7	28.3	31.5	29.3
	19.7143	33.7	30.8	30.1	27.7	31.3	27.6	33.7	32.1	30.1	28.5	32.8	30

## Sheet: Supplementary Fig. 1d
Supplementary Fig. 1d	Insulin tolerance test
	Time(min)	Control									Acox1-LKO
	0	234	192	222	217	132	154	338	185	263	176	198	176	192	158	144	197	152	180
	15	170	94	160	125	108	173	360	134	250	118	76	127	165	97	82	133	88	136
	30	140	102	135	110	72	143	357	107	150	91	101	102	112	104	58	129	80	130
	60	125	92	139	119	66	162	374	130	161	109	117	85	135	118	84	154	117	159
	120	182	131	196	154	115	169	388	152	162	104	205	127	156	102	136	164	141	146

## Sheet: Supplementary Fig. 1e
Supplementary Fig. 1e	Pyruvate tolerance test
	Time(min)	Control						ACOX1-LKO
	0	102	138	131	129	151	181	123	110	109	137	143	138
	15	164	235	269	214	201	301	209	189	166	184	234	185
	30	133	306	169	275	243	332	200	199	177	227	133	186
	60	153	290	259	241	300	381	221	198	196	262	126	211
	120	190	438	338	462	404	494	238	144	363	340	142	308
	180	120	362	325	510	410	400	158	137	373	341	100	228

## Sheet: Supplementary Fig. 1f
Supplementary Fig. 1f	Female body weight
	Weeks	Control						Acox1-LKO
	0	25.7	26.6	21.5	19.5	21	17.8	26	27.6	22.1	19.2	16
	1	29	28	22.9	19.6	22.2	18.7	28.2	27.3	22.7	20	17.2
	2	31.1	31	23.3	20.5	22.5	19.3	30.8	27	24	21.3	17.7
	4	33.5	33.5	24.3	21.4	24.8	20.7	31.8	30	26.3	24.5	19.2
	5	34	36	24.2	20.8	23.8	21	33	30.5	26.7	25.7	19.2
	6	35.4	39.4	25.2	21.6	25.6	21.5	34.6	34.1	28.8	25.6	19.5
	7	37	39.4	28.5	21.4	25.3	24	33.6	33.6	28.1	26.5	20
	8	38	41.6	27	22	25.6	26.1	34.8	34.2	29.4	28.3	20.7
	9	39.1	46.1	26.4	23.4	27.2	24.1	36.5	35.7	29.6	25.5	20.2
	10	40.3	46.8	29.4	23.2	27.7	26.2	38.1	38.1	30.2	26.8	21.4
	11	42.3	50.1	29	24.7	28.6	28	39.2	38.3	31.8	28.5	21.7
	12	43.5	52.6	28.7	24.9	29.7	29.4	41	38.5	32.2	29.3	22.2

## Sheet: Supplementary Fig. 1g
Supplementary Fig. 1g	Glucose tolerance test
	Time(min)	Control						Acox1-LKO
	0	119	148	122	106	118	153	125	110	117	128	132
	15	274	390	322	303	300	382	297	264	288	246	273
	30	242	314	336	229	265	245	267	198	208	195	180
	60	151	290	199	148	160	205	196	135	164	163	149
	120	152	162	143	125	132	128	131	100	136	162	151

## Sheet: Supplementary Fig. 1i
Supplementary Fig. 1i	gWAT tissue weight
	Control	Acox1-LKO
	1.34	1.908
	2.19	2.37
	1.84	2
	2.47	1.976
	1.458	2.73

## Sheet: Supplementary Fig. 1j
Supplementary Fig. 1j	Live SVF/g tissue
	Control	Acox1-LKO
	2.97731	2.04277
	2.21589	1.42329
	2.06723	1.95202
	2.04425	1.67606
	2.7091	1.87778

## Sheet: Supplementary Fig. 1k
Supplementary Fig. 1k	CD45+ cell /g tissue
	WT	Acox1-LKO
	4.13516	3.37091
	2.94667	1.97131
	2.69874	2.48983
	3.03302	2.29597
	3.49111	2.46751

[truncated: 38 more sheets: Supplementary Fig. 1m, Supplementary Fig. 1n, Supplementary Fig. 1o, Supplementary Fig. 1p, Supplementary Fig. 2a, Supplementary Fig. 2b, Supplementary Fig. 2c, Supplementary Fig. 2d, Supplementary Fig. 2e, Supplementary Fig. 2f, Supplementary Fig. 2g, Supplementary Fig. 2h, Supplementary Fig. 2i, Supplementary Fig. 3b, Supplementary Fig. 3c, Supplementary Fig. 3d, Supplementary Fig. 3e, Supplementary Fig. 3g, Supplementary Fig. 4a, Supplementary Fig. 4b …]
