# Supplementary material for: Liver ACOX1 regulates levels of circulating lipids that promote metabolic health through adipose remodeling
Source: Nat Commun. 2024 May 17;15:4214. doi: 10.1038/s41467-024-48471-2 (PMC11101658; doi:10.1038/s41467-024-48471-2)
Supplement: Supplementary file 4 — Source Data [file 41467_2024_48471_MOESM4_ESM.zip › source data/Source data_Figure_1.xlsx]

## Sheet: Figure1b
Figure1b	Relative gene expression
		Control			HFD
	Acox1	1.11556	2.88319	0.310911	6.23747	4.09766	4.38246
	Hsd17b4	1.37707	2.30761	0.31469	5.12127	3.91098	3.46069
	Acaa1a	1.1382	1.84402	0.476449	3.53877	3.13321	2.97927

## Sheet: Figure1c
Figure1c	Body weight (g)
	Weeks	Control									Acox1 LKO
	0	24.5	21	22.5	23	22.6	22.1	26.5	24.9	24.4	23.5	19.9	22.9	21.1	20.3	23.9	23.9	23.2	24.1
	0.9	28.4	24.4	26.4	26.3	25.6	25.1	29	26.9	27.9	25.8	21.3	26.4	23.9	22.1	26.9	25.2	26.9	26.2
	1.9	30.9	26	30	28.8	26.4	26	33.7	29.8	32.1	26.8	21.2	27.5	24.6	23.1	27.6	26.8	30.8	30
	2.9	32.4	27.4	33.1	31.1	27.4	27.3	35.3	31.6	35.4	28	21.8	28.5	25.5	24	29	27.3	32.8	31.6
	3.9	33	28.2	34.8	32.8	29.6	28.9	39.2	32.9	37.6	28.4	22.3	30.5	27.4	25.6	31.4	29.8	34.8	33.1
	5.3	38.4	30.6	39.6	37.6	31.7	32	44.7	36.8	42.4	31.7	23.8	33.4	29.6	28.7	34.9	32.9	37.8	36.7
	5.9	39.3	31.1	40.6	37.7	32.2	32.7	44.8	37.1	43.3	32.1	24	34.7	30.6	29.4	35.7	33.9	37.8	37
	6.9	41.5	32.5	42.5	39.5	34.1	34.3	46.8	39.2	45.4	33.5	25.2	36.6	31.9	31.3	38	36.3	39.4	38
	7.9	44	34	44.6	42.4	35.4	36	48.3	40	47.8	35.5	25.2	38.4	33.9	31.7	38.8	37.8	40.7	38.7
	8.4	44.8	34.1	45.4	42.3	36	36.9	49.3	41.7	48.1	36	26.6	39.8	35.7	33.2	39.7	39.4	40.8	39.5
	9	44.4	34.1	45	42.5	35.9	37.6	49.2	42.4	47.7	35.3	26.2	39.1	35.9	32.4	39.8	39.2	41.2	40
	9.4	44	34	44.2	41.5	35.2	38	48.7	41.5	46.2	35.6	26	39	35.8	32.8	39.3	38.6	40.4	39.5
	9.9	45.7	35.3	45.9	41.7	35.6	38.3	50.1	43.4	47.1	36.3	26.8	40.7	35.9	33.1	38.9	37.9	41.7	41.2
	10.9	47	35.1	45.5	42.8	37.1	40.4	51.2	44.3	48.6	37.5	27.6	41.4	37.8	34.3	41.9	40.2	43.3	43.4

## Sheet: Figure1d
Figure1d	Mass (g)
		Control									ACOX1 LKO
	Fat	20.55	20.98	20.7	14.3667	15.3333	16.2467	18.4233	23.4367	22.6233	12.7767	17.3567	7.02667	11.5467	14.6633	14.82	16.2967	19.4133	18.0767
	Lean	21.43	21.2067	19.8667	18.14	19.25	19.58	21.86	25.3667	23.6933	20.98	20.8867	17.8733	20.9267	20.2567	22.9	22.9133	20.0267	21.65

## Sheet: Figure1e
Figure1e	Tissue weight (g)
		Control								Acox1 LKO
	Liver	2.041	1.027	1.787	1.064	1.189	3.058	1.47	2.715	1.518	1.057	1.968	1.593	1.292	1.7	1.78	2.179	2.466
	gWAT	1.87	2.338	1.682	2.765	3.677	1.367	2.766	1.569	2.056	1.07	2.707	2.485	1.847	2.248	2.393	2.339	2.396
	iWAT	2.795	1.668	2.834	1.698	3.024	3.228	2.405	2.89	1.684	0.7	2.327	1.979	1.361	1.987	1.861	2.354	2.451
	BAT	0.301	0.115	0.267	0.138	0.234	0.326	0.307	0.213	0.252	0.115	0.145	0.2	0.142	0.207	0.227	0.223	0.248

## Sheet: Figure1h
Figure1h	Average cell size (um2)
		WT					ACOX1-LKO
	gWAT	6812.12	6580.52	5185.08	4987.74	6751.56	6702.45	6243.4	5779.02	6800.56	6544.8
	iWAT	3148.43	3463.86	3351.15			2226.23	2150.96	2631.26
	BAT	378.341	345.271	420.473			305.312	380.776	349.327	307.865

## Sheet: Figure1i
Figure1i	Blood glucose (mg/dl)
	Time (minutes)	Control									ACOX1 LKO
	0	204	224	191	126	155	222	278	166	162	162	148	179	195	128	183	147	143	204	161	175
	15	381	370	366	321	262	430	454	347	343	263	298	316	330	363	338	330	253	262	304	331
	30	338	309	388	251	252	419	464	295	385	192	289	254	280	319	251	321	233	293	249	304
	60	268	288	328	194	224	422	577	249	270	175	232	225	237	253	232	249	184	152	213	246
	120	162	264	184	139	171	367	507	172	148	146	142	168	195	133	130	178	168	123	152	169

## Sheet: Figure1j
Figure1j	serum insulin (ng/ml)
		WT	LKO
		25.6018	1.72674
		12.0357	1.8057
		6.09438	2.47734
		4.629	3.25399
			3.82712

## Sheet: Figure1k
Figure1k	Serum TAG (nM)
		WT	LKO
		1.17595	0.533736
		1.02479	0.493363
		0.801326	0.662367
		0.915873	0.519653
			0.483974

## Sheet: Figure1l
Figure1l	Liver WB
		Control					LKO
	Basal	0.992521	1.00748	1.14914	0.85086		1.16169	1.64309	1.14709	1.76777
	Insulin	7.28946	7.06355	11.5156	12.4177	11.5809	16.1753	11.4993	10.9837	18.9402	17.1075	20.7262
			Blots of more samples

## Sheet: Figure1m
Figure1m
	gWAT WB
		Control				LKO
	Basal	1.0156	0.984396	0.828942	1.17106	0.879791	0.881354	1.46003	1.79412
	Insulin	5.9063	2.604	1.03215	2.77736	13.6996	15.5646	6.45506	5.32914
		Blots of more samples
	iWAT WB
		Control				LKO
	Basal	0.888723	1.11128	0.983087	1.01691	0.947548	1.35655	1.01111	0.95515
	Insulin	1.72261	6.05852	10.1691	7.34711	9.40291	10.5275	19.173	17.8703
		Blots of more samples

[truncated: 4 more sheets: Figure1o, Figure1p, Figure1r, Figure1s]
