# Supplementary material for: Liver ACOX1 regulates levels of circulating lipids that promote metabolic health through adipose remodeling
Source: Nat Commun. 2024 May 17;15:4214. doi: 10.1038/s41467-024-48471-2 (PMC11101658; doi:10.1038/s41467-024-48471-2)
Supplement: Supplementary file 4 — Source Data [file 41467_2024_48471_MOESM4_ESM.zip › source data/Source data_Figure_2.xlsx]

## Sheet: Fig.2a
Fig.2a	VO2 of WT/Acox1-LKO mice
	time (hour)	Control							ACOX1 LKO								Control							ACOX1 LKO
	0	113.042	130.597	137.708	139.274	105.691	126.138	133.49	149.305	157.741	134.482	136.727	159.405	162.656		Dark	122.02	127.833	131.45	136.133	111.058	128.782	124.46	144.392	154.224	129.983	130.422	134.191	146.012
	0.22	118.466	123.929	146.626	141.685	111.596	139.355	130.115	131.541	153.252	128.561	138.623	136.959	162.192		Light	100.796	105.779	113.171	113.918	94.2984	115.549	107.578	120.267	119.543	111.426	107.43	110.542	115.267
	0.43	119.309	117.22	134.574	144.215	108.141	126.701	128.629	149.498	149.305	128.6	124.421	145.667	160.179
	0.65	115.051	116.979	137.748	144.296	107.499	124.411	136.181	140.52	126.704	127.362	130.535	137.733	152.788
	0.87	107.9	118.265	128.267	144.095	106.495	117.863	129.392	137.965	162.269	123.453	132.122	136.417	132.47
	1.08	143.05	134.815	138.23	141.685	120.032	131.441	127.986	134.599	153.562	135.373	132.896	131.851	159.483
	1.3	136.462	131.682	135.659	141.725	113.725	118.707	138.591	148.298	159.56	142.3	148.492	149.343	179.22
	1.52	122.161	131.843	158.235	158.878	130.276	140.319	134.213	150.698	157.47	138.236	139.204	143.654	166.333
	1.73	129.633	128.589	140.48	149.839	119.992	141.805	132.606	170.009	164.514	132.315	136.534	145.667	172.641
	1.95	141.966	134.695	128.468	139.114	116.136	131.843	132.767	155.226	164.746	155.187	131.619	146.557	149.072
	2.17	143.814	134.293	138.471	138.591	110.471	138.149	124.29	150.737	167.494	138.662	132.47	141.952	149.498
	2.38	139.395	126.138	141.845	136.583	115.975	141.444	130.477	153.755	172.873	133.979	130.961	153.368	161.379
	2.6	150.522	131.079	135.538	135.779	108.342	134.373	131.32	150.504	166.41	132.548	141.216	147.834	185.45
	2.82	140.6	129.874	136.422	143.292	106.856	138.109	127.946	143.616	162.114	149.808	132.664	139.978	152.207
	3.03	136.904	131.923	143.894	140.56	105.45	127.544	121.519	147.563	165.404	137.153	136.301	140.326	187.811
	3.25	140.399	134.695	135.297	131.923	112.199	133.088	126.299	138.662	171.596	132.548	128.252	147.718	164.785
	3.47	143.934	141.323	143.934	131.561	102.758	149.438	120.996	146.131	170.087	155.226	136.998	140.094	164.591
	3.68	146.103	125.375	134.695	135.659	113.123	151.928	130.597	138.43	157.586	129.993	129.8	141.41	162.076
	3.9	138.993	134.052	130.356	136.543	110.19	129.111	125.094	143.5	174.305	127.207	131.89	136.417	166.758
	4.12	138.19	132.927	144.939	130.075	109.949	124.652	120.715	177.246	160.489	140.287	123.414	138.662	165.365
	4.33	116.578	131.28	149.96	133.128	102.598	128.91	116.698	174.498	153.175	128.678	136.224	131.232	166.333
	4.55	125.094	134.012	131.441	127.625	105.57	124.09	120.675	167.261	157.78	127.4	152.749	131.696	157.625
	4.77	130.115	131.2	134.373	135.739	111.556	120.956	125.696	160.644	153.794	125.504	145.009	138.507	142.764
	4.98	127.866	125.777	131.16	138.069	111.114	129.754	123.688	148.763	150.117	125.272	146.673	131.193	154.877
	5.2	134.173	141.845	137.547	141.283	142.126	150.241	119.47	147.563	155.69	128.948	135.489	134.986	163.314
	5.42	136.302	133.45	127.785	141.644	114.248	135.579	123.608	144.003	148.105	128.174	132.354	123.492	141.255
	5.63	132.646	130.798	137.185	133.45	104.888	125.978	124.29	151.704	150.504	143.19	121.595	127.826	136.688
	5.85	124.853	136.221	137.667	132.285	115.975	131.642	116.778	149.885	151.007	148.221	118.074	124.924	163.314
	6.07	110.672	131.361	129.633	124.772	121.398	136.02	115.292	139.01	153.059	126.123	113.701	125.349	146.402
	6.28	123.527	134.373	128.308	126.942	108.824	123.648	113.525	128.987	147.37	120.705	136.263	117.803	140.365
	6.5	117.22	124.331	124.411	143.05	126.178	124.25	114.087	128.136	154.22	120.202	114.629	150.698	145.048
	6.72	104.767	125.295	140.399	138.149	123.889	138.391	122.442	123.647	154.955	118.035	125.156	136.185	139.049
	6.93	111.516	126.46	130.557	143.894	133.972	127.263	118.104	142.726	159.521	122.408	128.174	126.704	130.613
	7.15	146.304	127.745	133.731	132.043	103.08	122.242	110.994	142.958	160.682	126.123	130.187	120.473	128.368
	7.37	106.133	129.714	134.454	128.308	110.391	135.016	122.121	135.102	146.441	122.099	134.057	121.363	125.349
	7.58	104.486	123.768	119.028	123.005	115.653	122.322	115.011	135.876	148.569	120.667	120.473	119.235	119.002
	7.8	103.723	124.17	114.77	125.777	125.455	113.886	117.984	126.626	142.958	125.427	124.846	121.828	138.352
	8.02	96.7328	138.109	117.26	139.274	103.482	112.641	132.325	118.693	142.455	135.489	117.106	115.442	134.831
	8.23	115.171	119.871	119.269	146.626	100.911	114.047	122.041	149.692	150.814	126.897	124.769	125.62	130.342
	8.45	120.153	125.214	119.59	135.619	106.495	119.229	115.252	132.161	143.267	118.19	131.464	109.018	124.266
	8.67	119.389	131.843	128.348	132.485	128.468	121.96	117.501	148.763	130.342	113.12	138.894	111.804	120.125
	8.88	105.048	116.578	117.22	135.297	106.977	119.148	166.671	131.619	122.834	117.764	117.029	117.996	111.495
	9.1	112.721	106.776	114.73	125.536	104.084	122.201	113.605	147.834	124.653	112.385	121.286	124.846	109.637
	9.32	117.341	124.853	113.766	125.455	105.611	122.282	115.252	116.797	146.75	125.852	119.235	123.763	110.372
	9.53	102.678	138.149	115.091	124.25	107.539	145.903	116.497	122.215	178.871	119.235	98.7624	117.145	106.812
	9.75	103.2	121.438	117.582	137.667	97.3354	140.56	111.877	126.239	146.247	113.778	115.403	112.965	107.509
	9.97	103.16	116.417	123.367	135.177	95.9294	126.46	115.653	124.343	127.246	116.487	113.004	121.131	107.625
	10.18	108.021	118.024	132.084	125.254	103.12	112.761	130.115	124.885	130.303	110.992	114.552	117.687	109.947
	10.4	105.37	139.033	123.929	126.299	101.433	110.07	140.238	149.111	145.628	119.854	119.854	137.927	117.416
	10.62	95.8892	112.44	124.09	123.206	96.5721	125.054	130.999	138.159	122.756	120.434	127.516	136.069	111.998
	10.83	96.2909	108.624	123.808	156.106	94.202	118.988	115.774	134.366	147.524	113.623	116.99	140.52	153.6
	11.05	99.5046	131.119	123.849	143.412	95.6482	117.14	121.077	142.648	161.108	131.387	119.776	132.664	154.22
	11.27	105.771	118.666	122.161	139.917	126.982	124.692	117.943	134.134	137.54	120.821	112.617	135.373	155.032
	11.48	138.511	124.772	146.063	128.83	123.969	112.761	113.645	138.43	124.227	112.733	124.188	123.724	152.285
	11.7	136.141	115.372	137.788	126.219	113.886	111.395	132.767	122.215	123.685	116.061	121.325	119.428	137.23
	11.92	121.719	108.222	120.354	124.692	101.031	111.717	131.039	122.331	115.326	127.478	111.572	122.64	135.953
	12.13	126.861	119.751	116.015	121.88	97.014	127.504	120.434	117.764	143.113	116.177	116.951	120.318	135.721
	12.35	125.656	112.6	114.529	118.948	103.241	117.743	113.966	119.312	137.695	113.236	119.157	111.572	134.018
	12.57	105.53	122.442	118.345	118.024	91.5909	107.74	108.503	115.249	122.756	111.959	99.1494	105.07	140.249
	12.78	103.2	106.374	122.041	114.047	92.1533	112.279	105.048	113.275	105.032	107.857	102.478	102.439	127.71
	13	102.437	108.744	107.74	134.735	92.2336	112.199	102.437	124.691	108.36	109.598	104.722	101.626	120.357
	13.22	113.685	104.807	127.986	120.434	91.9122	112.279	103.924	121.866	108.36	114.242	100.697	109.25	129.993
	13.43	127.183	102.718	127.223	116.377	96.4114	109.748	103.883	122.524	132.78	112.114	93.4605	95.8599	123.763
	13.65	106.535	102.196	119.992	109.387	91.39	111.476	101.995	118.732	132.277	113.468	96.5565	129.606	108.747
	13.87	103.522	101.393	122.081	112.319	90.0643	104.406	102.437	120.125	128.794	112.811	92.6091	107.509	100.117
	14.08	95.1661	138.913	119.912	98.3397	97.9379	110.994	102.357	118.499	119.467	113.198	106.348	98.8785	94.5828
	14.3	94.4029	103.12	113.565	107.86	100.147	113.725	100.549	114.049	119.854	115.906	97.6401	114.359	89.5131
	14.52	88.1763	103.16	116.457	106.695	97.5764	113.525	98.9422	117.493	108.283	109.289	101.046	117.145	89.8614
	14.73	125.777	98.9824	113.444	111.476	86.931	114.207	100.911	114.591	124.15	107.779	119.622	141.642	135.256
	14.95	105.771	100.348	111.275	118.024	91.9122	112.761	102.558	111.224	107.276	105.69	108.089	116.023	119.583
	15.17	85.9267	93.1575	108.784	115.774	86.0472	113.203	100.83	114.01	140.829	103.368	97.6014	112.811	116.719
	15.38	80.9053	95.0858	114.087	108.664	87.2925	112.199	102.317	117.416	130.032	111.224	91.6416	104.413	114.01
	15.6	85.525	98.5405	116.337	110.753	83.3557	120.635	156.749	118.422	118.925	109.444	96.5178	113.391	97.3305
	15.82	81.5078	97.7773	102.517	106.294	86.931	114.167	112.48	117.609	105.844	97.3305	98.4141	106.348	101.82
	16.03	85.4446	93.5593	104.365	106.695	89.8635	115.653	106.535	114.397	109.521	99.459	95.9373	118.886	103.174
	16.25	83.0343	96.8935	107.459	100.71	90.1045	116.939	105.37	111.92	110.953	104.064	95.7438	105.574	96.9435
	16.47	88.2968	104.285	103.361	104.165	85.1634	114.288	103.602	116.603	117.841	99.1107	101.007	105.69	101.394
	16.68	113.283	112.922	98.5003	106.253	91.9524	117.984	103.763	113.623	100.697	100.736	118.228	115.171	100.272
	16.9	97.8576	98.3397	109.949	107.057	90.9481	117.18	100.147	115.365	100.504	116.874	113.275	111.224	93.8088
	17.12	94.0011	99.8662	130.798	105.57	93.4387	134.012	101.473	126.394	131.696	110.218	106.309	113.817	91.6416
	17.33	91.2293	97.0943	113.766	109.507	87.0917	132.405	105.691	124.653	131.464	110.411	103.677	117.416	89.8227
	17.55	91.1088	98.6209	113.806	113.725	107.418	121.88	101.714	126.897	116.1	110.605	103.368	101.278	100.31
	17.77	88.6583	91.5105	111.034	114.047	101.915	121.559	101.433	120.396	106.928	107.199	103.639	110.334	102.594
	17.98	91.9926	90.6267	112.841	113.163	96.1302	114.93	101.754	116.874	102.903	107.044	99.1494	95.5116	107.741
	18.2	92.9567	89.8635	112.681	110.592	87.2122	112.962	104.004	121.015	104.219	109.018	99.7686	92.9961	118.964
	18.42	89.5823	99.7858	105.53	108.503	89.2207	111.757	108.624	118.345	111.688	106.348	96.3243	105.728	120.86
	18.63	99.2234	98.3798	106.575	111.677	96.9738	110.552	103.883	116.216	112.153	105.457	102.981	98.0271	117.493
	18.85	131.079	126.219	110.271	103.602	86.8105	120.153	106.736	115.132	117.184	103.561	113.198	98.3754	114.823
	19.07	100.188	114.087	115.573	95.4473	91.3097	109.065	97.6567	114.088	103.135	104.335	103.252	106.735	112.656
	19.28	100.549	113.002	115.493	104.526	86.3284	109.588	100.308	112.849	112.346	106.889	113.933	99.8073	106.541
	19.5	94.2823	117.18	111.034	109.427	96.6926	114.649	100.107	113.314	117.841	111.804	117.532	101.781	107.47
	19.72	94.1217	109.226	102.236	106.053	92.9165	120.555	97.9379	106.618	119.041	129.993	115.79	112.114	110.063
	19.93	90.1447	109.226	98.5405	108.985	91.5507	122.683	100.107	119.157	106.735	111.34	103.639	99.2268	103.252
	20.15	96.5721	101.393	104.325	107.981	94.8046	107.338	104.727	118.306	110.45	111.495	106.851	100.736	98.6463
	20.37	96.5319	102.718	99.7457	118.707	88.6182	111.275	115.171	119.506	108.902	107.16	101.471	100.581	103.639
	20.58	97.0542	95.4071	105.209	119.51	93.4789	116.537	133.61	123.724	114.475	106.773	112.191	96.7887	119.273
	20.8	95.608	102.919	98.7815	123.608	85.6053	115.734	110.833	119.776	103.909	103.716	103.484	100.194	115.752
	21.02	95.5277	108.624	100.469	118.867	83.3557	112.56	99.2636	115.21	134.482	104.413	113.081	94.8537	106.618
	21.23	97.3755	103.281	114.167	115.814	88.7387	115.131	98.4602	113.352	121.905	108.786	105.806	92.9187	101.162
	21.45	90.3857	102.999	109.065	113.283	100.067	129.432	106.535	111.533	100.427	103.561	105.457	111.688	114.01
	21.67	94.2823	102.638	100.429	125.335	101.553	112.159	102.678	114.784	117.725	106.696	115.713	107.083	116.835

## Sheet: Fig.2b
Fig.2b	Mice energy expenditure
Time	H(3)	Weight		Weight [g]	Genotype
	[kcal/h]	[g]		44.8	WT
17:58:00	0.667198	44.8		45.4	WT
18:11:00	0.679953	44.8		42.3	WT
18:24:00	0.688321	44.8		36	KO
18:37:00	0.689173	44.8		37.6	KO
18:50:00	0.689051	44.8		36	WT
19:03:00	0.681113	44.8		39.8	KO
19:16:00	0.67855	44.8		38.7	KO
19:29:00	0.764889	44.8		41.7	KO
19:42:00	0.722799	44.8		39.4	KO
19:55:00	0.671784	44.8		45.3	WT
20:08:00	0.669503	44.8		41.7	WT
20:21:00	0.659401	44.8		36.9	WT
20:34:00	0.65561	44.8
20:47:00	0.691327	44.8
21:00:00	0.677484	44.8
21:13:00	0.634478	44.8
21:26:00	0.632072	44.8
21:39:00	0.653574	44.8
21:52:00	0.657057	44.8
22:05:00	0.626036	44.8
22:18:00	0.639138	44.8
22:31:00	0.609954	44.8
22:44:00	0.65099	44.8
22:57:00	0.664366	44.8
23:10:00	0.679709	44.8
23:23:00	0.680286	44.8
23:36:00	0.641163	44.8
23:49:00	0.634609	44.8
00:02:00	0.598714	44.8
00:15:00	0.607218	44.8
00:28:00	0.687478	44.8
00:41:00	0.664282	44.8
00:54:00	0.689508	44.8
01:07:00	0.632901	44.8
01:20:00	0.614876	44.8
01:33:00	0.588179	44.8
01:46:00	0.601467	44.8
01:59:00	0.668179	44.8
02:12:00	0.703709	44.8
02:25:00	0.650069	44.8
02:38:00	0.634732	44.8
02:51:00	0.646572	44.8
03:04:00	0.599892	44.8
03:17:00	0.597479	44.8
03:30:00	0.591436	44.8
03:43:00	0.660151	44.8
03:56:00	0.648283	44.8
04:09:00	0.600256	44.8
04:22:00	0.602276	44.8
04:35:00	0.586695	44.8
04:48:00	0.746336	44.8
05:01:00	0.68569	44.8
05:14:00	0.668035	44.8
05:27:00	0.61564	44.8
05:40:00	0.601335	44.8
05:53:00	0.592999	44.8
06:06:00	0.579686	44.8
06:19:00	0.563757	44.8
06:32:00	0.559134	44.8
06:45:00	0.540248	44.8
06:58:00	0.642616	44.8
07:11:00	0.576931	44.8
07:24:00	0.557104	44.8
07:37:00	0.521214	44.8
07:50:00	0.538214	44.8
08:03:00	0.467461	44.8
08:16:00	0.514083	44.8
08:29:00	0.507707	44.8
08:42:00	0.531098	44.8
08:55:00	0.565023	44.8
09:08:00	0.555042	44.8
09:21:00	0.519257	44.8
09:34:00	0.530434	44.8
09:47:00	0.509649	44.8
10:00:00	0.511455	44.8
10:13:00	0.483405	44.8
10:26:00	0.498849	44.8
10:39:00	0.507394	44.8
10:52:00	0.511541	44.8
11:05:00	0.505327	44.8
11:18:00	0.526374	44.8
11:31:00	0.547102	44.8
11:44:00	0.545736	44.8
11:57:00	0.541182	44.8
12:10:00	0.52873	44.8
12:23:00	0.519025	44.8
12:36:00	0.534164	44.8
12:49:00	0.495383	44.8
13:02:00	0.454858	44.8
13:15:00	0.499203	44.8
13:28:00	0.522042	44.8
13:41:00	0.505977	44.8
13:54:00	0.519854	44.8
14:07:00	0.514112	44.8
14:20:00	0.568027	44.8
14:33:00	0.573914	44.8
14:46:00	0.597022	44.8
14:59:00	0.570578	44.8
15:12:00	0.554977	44.8
15:25:00	0.541836	44.8
15:38:00	0.601376	44.8
17:58:00	0.657008	45.4
18:11:00	0.698534	45.4
18:24:00	0.642562	45.4
18:37:00	0.657835	45.4
18:50:00	0.611015	45.4
19:03:00	0.660137	45.4
19:16:00	0.648845	45.4
19:29:00	0.753835	45.4
19:42:00	0.667263	45.4
19:55:00	0.611494	45.4
20:08:00	0.660864	45.4
20:21:00	0.676705	45.4
20:34:00	0.647477	45.4
20:47:00	0.651853	45.4
21:00:00	0.686162	45.4
21:13:00	0.645412	45.4
21:26:00	0.688016	45.4
21:39:00	0.642904	45.4
21:52:00	0.621701	45.4
22:05:00	0.692822	45.4
22:18:00	0.715823	45.4
22:31:00	0.626779	45.4
22:44:00	0.640432	45.4
22:57:00	0.624376	45.4
23:10:00	0.653609	45.4
23:23:00	0.605457	45.4
23:36:00	0.653968	45.4
23:49:00	0.656582	45.4
00:02:00	0.619654	45.4
00:15:00	0.611708	45.4
00:28:00	0.592738	45.4
00:41:00	0.669578	45.4
00:54:00	0.623519	45.4
01:07:00	0.637186	45.4
01:20:00	0.641061	45.4
01:33:00	0.56443	45.4
01:46:00	0.545195	45.4
01:59:00	0.558401	45.4
02:12:00	0.566585	45.4
02:25:00	0.567851	45.4
02:38:00	0.614053	45.4
02:51:00	0.55918	45.4
03:04:00	0.547044	45.4
03:17:00	0.542397	45.4
03:30:00	0.548871	45.4
03:43:00	0.559578	45.4
03:56:00	0.586703	45.4
04:09:00	0.632881	45.4
04:22:00	0.594586	45.4
04:35:00	0.596914	45.4
04:48:00	0.592059	45.4
05:01:00	0.590209	45.4
05:14:00	0.582311	45.4
05:27:00	0.699708	45.4
05:40:00	0.660626	45.4
05:53:00	0.575633	45.4
06:06:00	0.554252	45.4
06:19:00	0.54594	45.4
06:32:00	0.564371	45.4
06:45:00	0.581167	45.4
06:58:00	0.511556	45.4
07:11:00	0.612762	45.4
07:24:00	0.607835	45.4
07:37:00	0.573896	45.4
07:50:00	0.586991	45.4
08:03:00	0.57349	45.4
08:16:00	0.540356	45.4
08:29:00	0.554075	45.4
08:42:00	0.54006	45.4
08:55:00	0.529949	45.4
09:08:00	0.517412	45.4
09:21:00	0.543931	45.4
09:34:00	0.554894	45.4
09:47:00	0.487673	45.4
10:00:00	0.49509	45.4
10:13:00	0.510403	45.4
10:26:00	0.49024	45.4
10:39:00	0.468808	45.4
10:52:00	0.525305	45.4
11:05:00	0.625941	45.4
11:18:00	0.546145	45.4
11:31:00	0.543983	45.4
11:44:00	0.528553	45.4
11:57:00	0.537328	45.4
12:10:00	0.536918	45.4
12:23:00	0.500975	45.4
12:36:00	0.507366	45.4
12:49:00	0.527062	45.4
13:02:00	0.552912	45.4
13:15:00	0.553889	45.4
13:28:00	0.531944	45.4
13:41:00	0.487904	45.4
13:54:00	0.470126	45.4
14:07:00	0.499036	45.4
14:20:00	0.476482	45.4
14:33:00	0.500556	45.4
14:46:00	0.470184	45.4
14:59:00	0.477636	45.4
15:12:00	0.545898	45.4
15:25:00	0.522536	45.4
15:38:00	0.480646	45.4
17:58:00	0.624703	42.3
18:11:00	0.59405	42.3
18:24:00	0.557886	42.3
18:37:00	0.556891	42.3
18:50:00	0.564768	42.3
19:03:00	0.646457	42.3
19:16:00	0.629245	42.3
19:29:00	0.628496	42.3
19:42:00	0.613397	42.3
19:55:00	0.643528	42.3
20:08:00	0.64025	42.3
20:21:00	0.603516	42.3
20:34:00	0.627183	42.3
20:47:00	0.619087	42.3
21:00:00	0.631846	42.3
21:13:00	0.643707	42.3
21:26:00	0.677815	42.3
21:39:00	0.598501	42.3
21:52:00	0.639746	42.3
22:05:00	0.633662	42.3
22:18:00	0.626591	42.3
22:31:00	0.641461	42.3
22:44:00	0.627078	42.3
22:57:00	0.600575	42.3
23:10:00	0.67675	42.3
23:23:00	0.636256	42.3
23:36:00	0.623755	42.3
23:49:00	0.652132	42.3
00:02:00	0.62722	42.3
00:15:00	0.641146	42.3
00:28:00	0.592109	42.3
00:41:00	0.597336	42.3
00:54:00	0.601838	42.3
01:07:00	0.606547	42.3
01:20:00	0.617963	42.3
01:33:00	0.58958	42.3
01:46:00	0.591387	42.3
01:59:00	0.658859	42.3
02:12:00	0.569272	42.3
02:25:00	0.593094	42.3
02:38:00	0.627782	42.3
02:51:00	0.553925	42.3
03:04:00	0.506775	42.3
03:17:00	0.595372	42.3
03:30:00	0.659954	42.3
03:43:00	0.578881	42.3
03:56:00	0.554675	42.3
04:09:00	0.561454	42.3
04:22:00	0.663437	42.3
04:35:00	0.535254	42.3
04:48:00	0.515753	42.3
05:01:00	0.62578	42.3
05:14:00	0.565548	42.3
05:27:00	0.594297	42.3
05:40:00	0.548551	42.3
05:53:00	0.513902	42.3
06:06:00	0.569734	42.3
06:19:00	0.534638	42.3
06:32:00	0.583241	42.3
06:45:00	0.506709	42.3
06:58:00	0.517388	42.3
07:11:00	0.497545	42.3
07:24:00	0.48735	42.3
07:37:00	0.48431	42.3
07:50:00	0.48159	42.3
08:03:00	0.663051	42.3
08:16:00	0.490985	42.3
08:29:00	0.492348	42.3
08:42:00	0.471912	42.3
08:55:00	0.477563	42.3
09:08:00	0.442577	42.3
09:21:00	0.452228	42.3
09:34:00	0.467985	42.3
09:47:00	0.466137	42.3
10:00:00	0.444026	42.3
10:13:00	0.461226	42.3
10:26:00	0.49919	42.3
10:39:00	0.539875	42.3
10:52:00	0.467059	42.3
11:05:00	0.476065	42.3
11:18:00	0.462955	42.3
11:31:00	0.46964	42.3
11:44:00	0.434524	42.3
11:57:00	0.431086	42.3
12:10:00	0.426829	42.3
12:23:00	0.474543	42.3
12:36:00	0.46753	42.3
12:49:00	0.603431	42.3
13:02:00	0.547813	42.3
13:15:00	0.543493	42.3
13:28:00	0.56433	42.3
13:41:00	0.522455	42.3
13:54:00	0.520715	42.3
14:07:00	0.482973	42.3
14:20:00	0.488153	42.3
14:33:00	0.452826	42.3
14:46:00	0.49055	42.3
14:59:00	0.521329	42.3
15:12:00	0.495098	42.3
15:25:00	0.491224	42.3
15:38:00	0.490067	42.3
17:58:00	0.76916	36
18:11:00	0.658138	36
18:24:00	0.701256	36
18:37:00	0.663404	36
18:50:00	0.659196	36
19:03:00	0.635656	36
19:16:00	0.723072	36
19:29:00	0.698186	36
19:42:00	0.708962	36
19:55:00	0.711993	36
20:08:00	0.690996	36
20:21:00	0.745103	36
20:34:00	0.720225	36
20:47:00	0.680462	36
21:00:00	0.684073	36
21:13:00	0.718673	36
21:26:00	0.680011	36
21:39:00	0.685525	36
21:52:00	0.664551	36
22:05:00	0.674295	36
22:18:00	0.638016	36
22:31:00	0.640218	36
22:44:00	0.672981	36
22:57:00	0.634684	36
23:10:00	0.65422	36
23:23:00	0.597062	36
23:36:00	0.618196	36
23:49:00	0.603301	36
00:02:00	0.604434	36
00:15:00	0.566124	36
00:28:00	0.729742	36
00:41:00	0.658357	36
00:54:00	0.612235	36
01:07:00	0.580136	36
01:20:00	0.582732	36
01:33:00	0.57319	36
01:46:00	0.586196	36
01:59:00	0.55657	36
02:12:00	0.606386	36
02:25:00	0.522087	36
02:38:00	0.536737	36
02:51:00	0.568203	36
03:04:00	0.604385	36
03:17:00	0.597882	36
03:30:00	0.563803	36
03:43:00	0.5432	36
03:56:00	0.583981	36
04:09:00	0.566575	36
04:22:00	0.666353	36
04:35:00	0.661289	36
04:48:00	0.682059	36
05:01:00	0.640902	36
05:14:00	0.653719	36
05:27:00	0.598207	36
05:40:00	0.575094	36
05:53:00	0.591835	36
06:06:00	0.581869	36
06:19:00	0.536724	36
06:32:00	0.504327	36
06:45:00	0.491036	36
06:58:00	0.486834	36
07:11:00	0.525452	36
07:24:00	0.458199	36
07:37:00	0.625389	36
07:50:00	0.518849	36
08:03:00	0.47704	36
08:16:00	0.551374	36
08:29:00	0.566894	36
08:42:00	0.685668	36
08:55:00	0.560498	36
09:08:00	0.545586	36
09:21:00	0.506359	36
09:34:00	0.546467	36
09:47:00	0.510905	36
10:00:00	0.572931	36
10:13:00	0.506945	36
10:26:00	0.506276	36
10:39:00	0.554444	36
10:52:00	0.534942	36
11:05:00	0.550125	36
11:18:00	0.566974	36
11:31:00	0.490842	36
11:44:00	0.534567	36
11:57:00	0.46077	36
12:10:00	0.447681	36
12:23:00	0.510654	36
12:36:00	0.471813	36
12:49:00	0.474771	36
13:02:00	0.515454	36
13:15:00	0.481227	36
13:28:00	0.490368	36
13:41:00	0.543371	36
13:54:00	0.482218	36
14:07:00	0.488026	36
14:20:00	0.485449	36
14:33:00	0.467479	36
14:46:00	0.483468	36
14:59:00	0.457056	36
15:12:00	0.447329	36
15:25:00	0.54128	36
15:38:00	0.517454	36
17:58:00	0.649818	37.6
18:11:00	0.619259	37.6
18:24:00	0.62085	37.6
18:37:00	0.616211	37.6
18:50:00	0.59447	37.6
19:03:00	0.651934	37.6
19:16:00	0.687554	37.6
19:29:00	0.666675	37.6
19:42:00	0.640252	37.6
19:55:00	0.752321	37.6
20:08:00	0.67177	37.6
20:21:00	0.649899	37.6
20:34:00	0.645054	37.6
20:47:00	0.727495	37.6
21:00:00	0.664918	37.6
21:13:00	0.64427	37.6
21:26:00	0.752475	37.6
21:39:00	0.631549	37.6
21:52:00	0.61777	37.6
22:05:00	0.681437	37.6
22:18:00	0.624337	37.6
22:31:00	0.616888	37.6
22:44:00	0.607577	37.6
22:57:00	0.608914	37.6
23:10:00	0.627204	37.6
23:23:00	0.620631	37.6
23:36:00	0.691499	37.6
23:49:00	0.716981	37.6
00:02:00	0.610397	37.6
00:15:00	0.583893	37.6
00:28:00	0.581188	37.6
00:41:00	0.570316	37.6
00:54:00	0.594217	37.6
01:07:00	0.614446	37.6
01:20:00	0.594679	37.6
01:33:00	0.585044	37.6
01:46:00	0.606789	37.6
01:59:00	0.656838	37.6
02:12:00	0.615838	37.6
02:25:00	0.573024	37.6
02:38:00	0.548302	37.6
02:51:00	0.569975	37.6
03:04:00	0.542232	37.6
03:17:00	0.610839	37.6
03:30:00	0.578806	37.6
03:43:00	0.553105	37.6
03:56:00	0.56331	37.6
04:09:00	0.535626	37.6
04:22:00	0.577969	37.6
04:35:00	0.584901	37.6
04:48:00	0.553619	37.6
05:01:00	0.640245	37.6
05:14:00	0.587752	37.6
05:27:00	0.546801	37.6
05:40:00	0.564788	37.6
05:53:00	0.621377	37.6
06:06:00	0.56412	37.6
06:19:00	0.547372	37.6
06:32:00	0.539967	37.6
06:45:00	0.519542	37.6
06:58:00	0.528671	37.6
07:11:00	0.555177	37.6
07:24:00	0.545983	37.6
07:37:00	0.550824	37.6
07:50:00	0.546718	37.6
08:03:00	0.547958	37.6
08:16:00	0.560165	37.6
08:29:00	0.530004	37.6
08:42:00	0.524414	37.6
08:55:00	0.513764	37.6
09:08:00	0.50123	37.6
09:21:00	0.538991	37.6
09:34:00	0.533495	37.6
09:47:00	0.473386	37.6
10:00:00	0.482754	37.6
10:13:00	0.505883	37.6
10:26:00	0.479883	37.6
10:39:00	0.488156	37.6
10:52:00	0.567641	37.6
11:05:00	0.53702	37.6
11:18:00	0.537619	37.6
11:31:00	0.537564	37.6
11:44:00	0.518396	37.6
11:57:00	0.517909	37.6
12:10:00	0.531273	37.6
12:23:00	0.517871	37.6
12:36:00	0.514187	37.6
12:49:00	0.503962	37.6
13:02:00	0.506007	37.6
13:15:00	0.517509	37.6
13:28:00	0.543267	37.6
13:41:00	0.6339	37.6
13:54:00	0.545375	37.6
14:07:00	0.542162	37.6
14:20:00	0.518851	37.6
14:33:00	0.515609	37.6
14:46:00	0.501401	37.6
14:59:00	0.5044	37.6
15:12:00	0.528083	37.6
15:25:00	0.502394	37.6
15:38:00	0.517085	37.6
17:58:00	0.502813	36
18:11:00	0.530769	36
18:24:00	0.515816	36
18:37:00	0.511766	36
18:50:00	0.506916	36
19:03:00	0.572492	36
19:16:00	0.5438	36
19:29:00	0.622901	36
19:42:00	0.57229	36
19:55:00	0.553611	36
20:08:00	0.52772	36
20:21:00	0.553692	36
20:34:00	0.517232	36
20:47:00	0.508519	36
21:00:00	0.502666	36
21:13:00	0.537472	36
21:26:00	0.491166	36
21:39:00	0.539953	36
21:52:00	0.528262	36
22:05:00	0.525929	36
22:18:00	0.488793	36
22:31:00	0.503185	36
22:44:00	0.530522	36
22:57:00	0.528825	36
23:10:00	0.676609	36
23:23:00	0.54336	36
23:36:00	0.498352	36
23:49:00	0.553246	36
00:02:00	0.576938	36
00:15:00	0.516946	36
00:28:00	0.600819	36
00:41:00	0.589654	36
00:54:00	0.637868	36
01:07:00	0.491317	36
01:20:00	0.525083	36
01:33:00	0.550552	36
01:46:00	0.595828	36
01:59:00	0.490581	36
02:12:00	0.477504	36
02:25:00	0.504551	36
02:38:00	0.611182	36
02:51:00	0.509797	36
03:04:00	0.495766	36
03:17:00	0.502317	36
03:30:00	0.511121	36
03:43:00	0.462209	36
03:56:00	0.454661	36
04:09:00	0.489022	36
04:22:00	0.482194	36
04:35:00	0.460807	36
04:48:00	0.449281	36
05:01:00	0.452348	36
05:14:00	0.605235	36
05:27:00	0.593138	36
05:40:00	0.542649	36
05:53:00	0.479897	36
06:06:00	0.460675	36
06:19:00	0.492263	36
06:32:00	0.434707	36
06:45:00	0.436121	36
06:58:00	0.437151	36
07:11:00	0.435751	36
07:24:00	0.45839	36
07:37:00	0.433648	36
07:50:00	0.426684	36
08:03:00	0.466369	36
08:16:00	0.478645	36
08:29:00	0.466818	36
08:42:00	0.414959	36
08:55:00	0.437446	36
09:08:00	0.40755	36
09:21:00	0.415224	36
09:34:00	0.396586	36
09:47:00	0.413443	36
10:00:00	0.428435	36
10:13:00	0.431482	36
10:26:00	0.407458	36
10:39:00	0.440281	36
10:52:00	0.434003	36
11:05:00	0.44596	36
11:18:00	0.415504	36
11:31:00	0.514349	36
11:44:00	0.489939	36
11:57:00	0.463037	36
12:10:00	0.417674	36
12:23:00	0.425411	36
12:36:00	0.46248	36
12:49:00	0.412388	36
13:02:00	0.435428	36
13:15:00	0.410176	36
13:28:00	0.462621	36
13:41:00	0.445776	36
13:54:00	0.439679	36
14:07:00	0.451432	36
14:20:00	0.420716	36
14:33:00	0.444334	36
14:46:00	0.406434	36
14:59:00	0.396006	36
15:12:00	0.421638	36
15:25:00	0.478864	36
15:38:00	0.488514	36
16:40:00	0.716083	39.8
16:53:00	0.629544	39.8
17:06:00	0.718074	39.8
17:19:00	0.677444	39.8
17:32:00	0.663939	39.8
17:45:00	0.648104	39.8
17:58:00	0.717813	39.8
18:11:00	0.726781	39.8
18:24:00	0.817889	39.8
18:37:00	0.745335	39.8
18:50:00	0.727023	39.8
19:03:00	0.74273	39.8
19:16:00	0.723527	39.8
19:29:00	0.691719	39.8
19:42:00	0.711917	39.8
19:55:00	0.66746	39.8
20:08:00	0.702326	39.8
20:21:00	0.666185	39.8
20:34:00	0.692648	39.8
20:47:00	0.855267	39.8
21:00:00	0.841121	39.8
21:13:00	0.805701	39.8
21:26:00	0.772492	39.8
21:39:00	0.715618	39.8
21:52:00	0.70961	39.8
22:05:00	0.694787	39.8
22:18:00	0.731103	39.8
22:31:00	0.72123	39.8
22:44:00	0.667501	39.8
22:57:00	0.61987	39.8
23:10:00	0.616776	39.8
23:23:00	0.594415	39.8
23:36:00	0.688078	39.8
23:49:00	0.690442	39.8
00:02:00	0.65168	39.8
00:15:00	0.653899	39.8
00:28:00	0.607486	39.8
00:41:00	0.569852	39.8
00:54:00	0.720065	39.8
01:07:00	0.637066	39.8
01:20:00	0.717664	39.8
01:33:00	0.633379	39.8
01:46:00	0.710865	39.8
01:59:00	0.559234	39.8
02:12:00	0.587872	39.8
02:25:00	0.60642	39.8
02:38:00	0.597065	39.8
02:51:00	0.599663	39.8
03:04:00	0.718488	39.8
03:17:00	0.668369	39.8
03:30:00	0.648875	39.8
03:43:00	0.687334	39.8
03:56:00	0.645162	39.8
04:09:00	0.666359	39.8
04:22:00	0.587436	39.8
04:35:00	0.588205	39.8
04:48:00	0.564751	39.8
05:01:00	0.572541	39.8
05:14:00	0.553447	39.8
05:27:00	0.544653	39.8
05:40:00	0.602374	39.8
05:53:00	0.588789	39.8
06:06:00	0.590675	39.8
06:19:00	0.572444	39.8
06:32:00	0.577919	39.8
06:45:00	0.568296	39.8
06:58:00	0.54783	39.8
07:11:00	0.563844	39.8
07:24:00	0.54995	39.8
07:37:00	0.533375	39.8
07:50:00	0.547066	39.8
08:03:00	0.565581	39.8
08:16:00	0.571818	39.8
08:29:00	0.568182	39.8
08:42:00	0.551267	39.8
08:55:00	0.539072	39.8
09:08:00	0.562424	39.8
09:21:00	0.546871	39.8
09:34:00	0.554476	39.8
09:47:00	0.611566	39.8
10:00:00	0.602916	39.8
10:13:00	0.61205	39.8
10:26:00	0.579566	39.8
10:39:00	0.564332	39.8
10:52:00	0.583257	39.8
11:05:00	0.568853	39.8
11:18:00	0.560226	39.8
11:31:00	0.554768	39.8
11:44:00	0.549944	39.8
11:57:00	0.543868	39.8
12:10:00	0.546027	39.8
12:23:00	0.512727	39.8
12:36:00	0.577583	39.8
12:49:00	0.572268	39.8
13:02:00	0.577014	39.8
13:15:00	0.597423	39.8
13:28:00	0.576789	39.8
13:41:00	0.553989	39.8
13:54:00	0.544614	39.8
14:07:00	0.536352	39.8
14:20:00	0.555554	39.8
14:33:00	0.658952	39.8
14:46:00	0.667219	39.8
14:59:00	0.599464	39.8
15:12:00	0.627704	39.8
15:25:00	0.636171	39.8
15:38:00	0.638042	39.8
18:01:00	0.713535	38.7
18:14:00	0.673193	38.7
18:27:00	0.659878	38.7
18:40:00	0.633989	38.7
18:53:00	0.638476	38.7
19:06:00	0.634061	38.7
19:19:00	0.683403	38.7
19:32:00	0.641251	38.7
19:45:00	0.658211	38.7
19:58:00	0.617805	38.7
20:11:00	0.656942	38.7
20:24:00	0.627119	38.7
20:37:00	0.640381	38.7
20:50:00	0.596971	38.7
21:03:00	0.655942	38.7
21:16:00	0.737146	38.7
21:29:00	0.702069	38.7
21:42:00	0.707406	38.7
21:55:00	0.652615	38.7
22:08:00	0.637185	38.7
22:21:00	0.584094	38.7
22:34:00	0.565638	38.7
22:47:00	0.546179	38.7
23:00:00	0.659057	38.7
23:13:00	0.553587	38.7
23:26:00	0.604793	38.7
23:39:00	0.623113	38.7
23:52:00	0.631625	38.7
00:05:00	0.646159	38.7
00:18:00	0.579309	38.7
00:31:00	0.601642	38.7
00:44:00	0.566435	38.7
00:57:00	0.600114	38.7
01:10:00	0.634111	38.7
01:23:00	0.668518	38.7
01:36:00	0.561511	38.7
01:49:00	0.583554	38.7
02:02:00	0.57541	38.7
02:15:00	0.47218	38.7
02:28:00	0.555414	38.7
02:41:00	0.545836	38.7
02:54:00	0.557762	38.7
03:07:00	0.583411	38.7
03:20:00	0.618179	38.7
03:33:00	0.568278	38.7
03:46:00	0.577921	38.7
03:59:00	0.543464	38.7
04:12:00	0.602847	38.7
04:25:00	0.585973	38.7
04:38:00	0.537856	38.7
04:51:00	0.563814	38.7
05:04:00	0.572271	38.7
05:17:00	0.475205	38.7
05:30:00	0.491321	38.7
05:43:00	0.502414	38.7
05:56:00	0.4833	38.7
06:09:00	0.448316	38.7
06:22:00	0.464332	38.7
06:35:00	0.445048	38.7
06:48:00	0.511994	38.7
07:01:00	0.471749	38.7
07:14:00	0.489088	38.7
07:27:00	0.584487	38.7
07:40:00	0.527043	38.7
07:53:00	0.474163	38.7
08:06:00	0.441969	38.7
08:19:00	0.466572	38.7
08:32:00	0.475187	38.7
08:45:00	0.462818	38.7
08:58:00	0.461654	38.7
09:11:00	0.486713	38.7
09:24:00	0.573962	38.7
09:37:00	0.551184	38.7
09:50:00	0.513929	38.7
10:03:00	0.499854	38.7
10:16:00	0.497355	38.7
10:29:00	0.498393	38.7
10:42:00	0.476903	38.7
10:55:00	0.481551	38.7
11:08:00	0.464537	38.7
11:21:00	0.49777	38.7
11:34:00	0.547392	38.7
11:47:00	0.496936	38.7
12:00:00	0.55098	38.7
12:13:00	0.574142	38.7
12:26:00	0.560964	38.7
12:39:00	0.503008	38.7
12:52:00	0.515961	38.7
13:05:00	0.489611	38.7
13:18:00	0.544986	38.7
13:31:00	0.498951	38.7
13:44:00	0.54658	38.7
13:57:00	0.508917	38.7
14:10:00	0.508528	38.7
14:23:00	0.558479	38.7
14:36:00	0.763344	38.7
14:49:00	0.744509	38.7
15:02:00	0.726488	38.7
15:15:00	0.613193	38.7
15:28:00	0.789734	38.7
15:41:00	0.748836	38.7
18:01:00	0.776308	41.7
18:14:00	0.765484	41.7
18:27:00	0.797998	41.7
18:40:00	0.798489	41.7
18:53:00	0.813333	41.7
19:06:00	0.840335	41.7
19:19:00	0.805263	41.7
19:32:00	0.787027	41.7
19:45:00	0.804773	41.7
19:58:00	0.831754	41.7
20:11:00	0.821637	41.7
20:24:00	0.762029	41.7
20:37:00	0.841219	41.7
20:50:00	0.779014	41.7
21:03:00	0.742938	41.7
21:16:00	0.764674	41.7
21:29:00	0.746933	41.7
21:42:00	0.730385	41.7
21:55:00	0.757594	41.7
22:08:00	0.72122	41.7
22:21:00	0.730014	41.7
22:34:00	0.732414	41.7
22:47:00	0.742561	41.7
23:00:00	0.712973	41.7
23:13:00	0.746195	41.7
23:26:00	0.750044	41.7
23:39:00	0.772148	41.7
23:52:00	0.776957	41.7
00:05:00	0.707785	41.7
00:18:00	0.718938	41.7
00:31:00	0.691226	41.7
00:44:00	0.689827	41.7
00:57:00	0.73334	41.7
01:10:00	0.697294	41.7
01:23:00	0.632243	41.7
01:36:00	0.595481	41.7
01:49:00	0.603612	41.7
02:02:00	0.715072	41.7
02:15:00	0.870071	41.7
02:28:00	0.711889	41.7
02:41:00	0.617533	41.7
02:54:00	0.632741	41.7
03:07:00	0.707719	41.7
03:20:00	0.593953	41.7
03:33:00	0.717596	41.7
03:46:00	0.77944	41.7
03:59:00	0.666419	41.7
04:12:00	0.601347	41.7
04:25:00	0.598313	41.7
04:38:00	0.557238	41.7
04:51:00	0.693628	41.7
05:04:00	0.666167	41.7
05:17:00	0.596086	41.7
05:30:00	0.50944	41.7
05:43:00	0.523902	41.7
05:56:00	0.522987	41.7
06:09:00	0.647156	41.7
06:22:00	0.643015	41.7
06:35:00	0.625976	41.7
06:48:00	0.581126	41.7
07:01:00	0.58315	41.7
07:14:00	0.522896	41.7
07:27:00	0.60008	41.7
07:40:00	0.52049	41.7
07:53:00	0.68939	41.7
08:06:00	0.632487	41.7
08:19:00	0.578484	41.7
08:32:00	0.514644	41.7
08:45:00	0.529668	41.7
08:58:00	0.535428	41.7
09:11:00	0.571721	41.7
09:24:00	0.489047	41.7
09:37:00	0.48958	41.7
09:50:00	0.642177	41.7
10:03:00	0.647302	41.7
10:16:00	0.568643	41.7
10:29:00	0.521668	41.7
10:42:00	0.499463	41.7
10:55:00	0.507981	41.7
11:08:00	0.543587	41.7
11:21:00	0.546051	41.7
11:34:00	0.572795	41.7
11:47:00	0.506093	41.7
12:00:00	0.553876	41.7
12:13:00	0.579818	41.7
12:26:00	0.586001	41.7
12:39:00	0.520765	41.7
12:52:00	0.538078	41.7
13:05:00	0.531419	41.7
13:18:00	0.557279	41.7
13:31:00	0.506963	41.7
13:44:00	0.663401	41.7
13:57:00	0.598826	41.7
14:10:00	0.489489	41.7
14:23:00	0.577526	41.7
14:36:00	0.782877	41.7
14:49:00	0.782677	41.7
15:02:00	0.771945	41.7
15:15:00	0.734993	41.7
15:28:00	0.635733	41.7
15:41:00	0.768641	41.7
18:01:00	0.863582	39.4
18:14:00	0.800296	39.4
18:27:00	0.83031	39.4
18:40:00	0.719509	39.4
18:53:00	0.723647	39.4
19:06:00	0.780652	39.4
19:19:00	0.89394	39.4
19:32:00	0.734374	39.4
19:45:00	0.904103	39.4
19:58:00	0.793463	39.4
20:11:00	0.793605	39.4
20:24:00	0.781778	39.4
20:37:00	0.803562	39.4
20:50:00	0.795519	39.4
21:03:00	0.800949	39.4
21:16:00	0.760138	39.4
21:29:00	0.686666	39.4
21:42:00	0.749996	39.4
21:55:00	0.788594	39.4
22:08:00	0.679204	39.4
22:21:00	0.656664	39.4
22:34:00	0.786374	39.4
22:47:00	0.704627	39.4
23:00:00	0.675607	39.4
23:13:00	0.697957	39.4
23:26:00	0.667351	39.4
23:39:00	0.625705	39.4
23:52:00	0.614743	39.4
00:05:00	0.600342	39.4
00:18:00	0.569433	39.4
00:31:00	0.6674	39.4
00:44:00	0.651034	39.4
00:57:00	0.627671	39.4
01:10:00	0.597191	39.4
01:23:00	0.576395	39.4
01:36:00	0.534108	39.4
01:49:00	0.525778	39.4
02:02:00	0.5288	39.4
02:15:00	0.511671	39.4
02:28:00	0.515671	39.4
02:41:00	0.518224	39.4
02:54:00	0.5298	39.4
03:07:00	0.56545	39.4
03:20:00	0.53764	39.4
03:33:00	0.744027	39.4
03:46:00	0.745759	39.4
03:59:00	0.74674	39.4
04:12:00	0.734726	39.4
04:25:00	0.661135	39.4
04:38:00	0.65386	39.4
04:51:00	0.652976	39.4
05:04:00	0.644699	39.4
05:17:00	0.673663	39.4
05:30:00	0.613858	39.4
05:43:00	0.578192	39.4
05:56:00	0.626716	39.4
06:09:00	0.595227	39.4
06:22:00	0.520832	39.4
06:35:00	0.478937	39.4
06:48:00	0.452622	39.4
07:01:00	0.428161	39.4
07:14:00	0.429769	39.4
07:27:00	0.654214	39.4
07:40:00	0.577323	39.4
07:53:00	0.564019	39.4
08:06:00	0.551899	39.4
08:19:00	0.466246	39.4
08:32:00	0.489609	39.4
08:45:00	0.495277	39.4
08:58:00	0.464614	39.4
09:11:00	0.486908	39.4
09:24:00	0.482167	39.4
09:37:00	0.44988	39.4
09:50:00	0.439749	39.4
10:03:00	0.4314	39.4
10:16:00	0.483497	39.4
10:29:00	0.493656	39.4
10:42:00	0.518208	39.4
10:55:00	0.574764	39.4
11:08:00	0.585164	39.4
11:21:00	0.569634	39.4
11:34:00	0.554229	39.4
11:47:00	0.542704	39.4
12:00:00	0.512766	39.4
12:13:00	0.518389	39.4
12:26:00	0.530743	39.4
12:39:00	0.496848	39.4
12:52:00	0.47459	39.4
13:05:00	0.502094	39.4
13:18:00	0.579004	39.4
13:31:00	0.56155	39.4
13:44:00	0.514207	39.4
13:57:00	0.4872	39.4
14:10:00	0.553031	39.4
14:23:00	0.566703	39.4
14:36:00	0.5358	39.4
14:49:00	0.562303	39.4
15:02:00	0.567189	39.4
15:15:00	0.545902	39.4
15:28:00	0.510761	39.4
15:41:00	0.679804	39.4
18:01:00	0.64804	45.3
18:14:00	0.578608	45.3
18:27:00	0.614122	45.3
18:40:00	0.673299	45.3
18:53:00	0.680893	45.3
19:06:00	0.66281	45.3
19:19:00	0.716255	45.3
19:32:00	0.668362	45.3
19:45:00	0.651566	45.3
19:58:00	0.667392	45.3
20:11:00	0.684224	45.3
20:24:00	0.693487	45.3
20:37:00	0.660245	45.3
20:50:00	0.656811	45.3
21:03:00	0.554461	45.3
21:16:00	0.593645	45.3
21:29:00	0.618654	45.3
21:42:00	0.608762	45.3
21:55:00	0.638169	45.3
22:08:00	0.647184	45.3
22:21:00	0.62952	45.3
22:34:00	0.593007	45.3
22:47:00	0.524897	45.3
23:00:00	0.585329	45.3
23:13:00	0.556994	45.3
23:26:00	0.498279	45.3
23:39:00	0.529694	45.3
23:52:00	0.694323	45.3
00:05:00	0.50442	45.3
00:18:00	0.496234	45.3
00:31:00	0.490995	45.3
00:44:00	0.457381	45.3
00:57:00	0.547046	45.3
01:10:00	0.571807	45.3
01:23:00	0.568844	45.3
01:36:00	0.498807	45.3
01:49:00	0.535693	45.3
02:02:00	0.558272	45.3
02:15:00	0.487504	45.3
02:28:00	0.488223	45.3
02:41:00	0.488065	45.3
02:54:00	0.513378	45.3
03:07:00	0.502081	45.3
03:20:00	0.455885	45.3
03:33:00	0.458048	45.3
03:46:00	0.473123	45.3
03:59:00	0.503575	45.3
04:12:00	0.662717	45.3
04:25:00	0.648469	45.3
04:38:00	0.579142	45.3
04:51:00	0.601815	45.3
05:04:00	0.595058	45.3
05:17:00	0.500261	45.3
05:30:00	0.488714	45.3
05:43:00	0.484412	45.3
05:56:00	0.538868	45.3
06:09:00	0.607454	45.3
06:22:00	0.507699	45.3
06:35:00	0.491988	45.3
06:48:00	0.450626	45.3
07:01:00	0.445878	45.3
07:14:00	0.417324	45.3
07:27:00	0.598701	45.3
07:40:00	0.505405	45.3
07:53:00	0.407656	45.3
08:06:00	0.383226	45.3
08:19:00	0.404243	45.3
08:32:00	0.385869	45.3
08:45:00	0.405622	45.3
08:58:00	0.393134	45.3
09:11:00	0.419628	45.3
09:24:00	0.539962	45.3
09:37:00	0.465784	45.3
09:50:00	0.449069	45.3
10:03:00	0.434219	45.3
10:16:00	0.434726	45.3
10:29:00	0.421812	45.3
10:42:00	0.438432	45.3
10:55:00	0.443124	45.3
11:08:00	0.425587	45.3
11:21:00	0.475048	45.3
11:34:00	0.627317	45.3
11:47:00	0.479339	45.3
12:00:00	0.480897	45.3
12:13:00	0.448259	45.3
12:26:00	0.447358	45.3
12:39:00	0.427937	45.3
12:52:00	0.458666	45.3
13:05:00	0.458954	45.3
13:18:00	0.461636	45.3
13:31:00	0.457275	45.3
13:44:00	0.459546	45.3
13:57:00	0.468524	45.3
14:10:00	0.431519	45.3
14:23:00	0.449151	45.3
14:36:00	0.601598	45.3
14:49:00	0.665997	45.3
15:02:00	0.605911	45.3
15:15:00	0.593318	45.3
15:28:00	0.560017	45.3
15:41:00	0.626377	45.3
18:01:00	0.565127	41.7
18:14:00	0.668771	41.7
18:27:00	0.679625	41.7
18:40:00	0.632154	41.7
18:53:00	0.664059	41.7
19:06:00	0.676683	41.7
19:19:00	0.64418	41.7
19:32:00	0.661803	41.7
19:45:00	0.611065	41.7
19:58:00	0.63898	41.7
20:11:00	0.714479	41.7
20:24:00	0.72947	41.7
20:37:00	0.618935	41.7
20:50:00	0.596677	41.7
21:03:00	0.616492	41.7
21:16:00	0.596022	41.7
21:29:00	0.57948	41.7
21:42:00	0.621869	41.7
21:55:00	0.718939	41.7
22:08:00	0.650759	41.7
22:21:00	0.605649	41.7
22:34:00	0.632299	41.7
22:47:00	0.651697	41.7
23:00:00	0.592139	41.7
23:13:00	0.592105	41.7
23:26:00	0.662688	41.7
23:39:00	0.609778	41.7
23:52:00	0.584992	41.7
00:05:00	0.645152	41.7
00:18:00	0.587227	41.7
00:31:00	0.54488	41.7
00:44:00	0.539972	41.7
00:57:00	0.547119	41.7
01:10:00	0.571512	41.7
01:23:00	0.58549	41.7
01:36:00	0.573917	41.7
01:49:00	0.586752	41.7
02:02:00	0.587961	41.7
02:15:00	0.704875	41.7
02:28:00	0.675565	41.7
02:41:00	0.607237	41.7
02:54:00	0.539331	41.7
03:07:00	0.524709	41.7
03:20:00	0.601339	41.7
03:33:00	0.57141	41.7
03:46:00	0.561718	41.7
03:59:00	0.596568	41.7
04:12:00	0.539421	41.7
04:25:00	0.531138	41.7
04:38:00	0.531378	41.7
04:51:00	0.609791	41.7
05:04:00	0.56677	41.7
05:17:00	0.516954	41.7
05:30:00	0.536405	41.7
05:43:00	0.534616	41.7
05:56:00	0.537075	41.7
06:09:00	0.526655	41.7
06:22:00	0.533373	41.7
06:35:00	0.501003	41.7
06:48:00	0.534284	41.7
07:01:00	0.547235	41.7
07:14:00	0.545016	41.7
07:27:00	0.550786	41.7
07:40:00	0.542499	41.7
07:53:00	0.544107	41.7
08:06:00	0.53881	41.7
08:19:00	0.579552	41.7
08:32:00	0.551163	41.7
08:45:00	0.556664	41.7
08:58:00	0.561105	41.7
09:11:00	0.547846	41.7
09:24:00	0.566114	41.7
09:37:00	0.562189	41.7
09:50:00	0.645789	41.7
10:03:00	0.636378	41.7
10:16:00	0.585709	41.7
10:29:00	0.587431	41.7
10:42:00	0.55368	41.7
10:55:00	0.539677	41.7
11:08:00	0.533455	41.7
11:21:00	0.527456	41.7
11:34:00	0.575957	41.7
11:47:00	0.520751	41.7
12:00:00	0.522229	41.7
12:13:00	0.549984	41.7
12:26:00	0.582046	41.7
12:39:00	0.59289	41.7
12:52:00	0.514211	41.7
13:05:00	0.531778	41.7
13:18:00	0.559254	41.7
13:31:00	0.555776	41.7
13:44:00	0.540057	41.7
13:57:00	0.550635	41.7
14:10:00	0.621317	41.7
14:23:00	0.538072	41.7
14:36:00	0.635745	41.7
14:49:00	0.619413	41.7
15:02:00	0.611101	41.7
15:15:00	0.64662	41.7
15:28:00	0.616831	41.7
15:41:00	0.607587	41.7
18:01:00	0.657591	36.9
18:14:00	0.636052	36.9
18:27:00	0.629273	36.9
18:40:00	0.629951	36.9
18:53:00	0.588426	36.9
19:06:00	0.618562	36.9
19:19:00	0.623359	36.9
19:32:00	0.606714	36.9
19:45:00	0.576298	36.9
19:58:00	0.599644	36.9
20:11:00	0.572768	36.9
20:24:00	0.619929	36.9
20:37:00	0.594805	36.9
20:50:00	0.573042	36.9
21:03:00	0.553017	36.9
21:16:00	0.572081	36.9
21:29:00	0.598206	36.9
21:42:00	0.587256	36.9
21:55:00	0.566395	36.9
22:08:00	0.58636	36.9
22:21:00	0.590255	36.9
22:34:00	0.554494	36.9
22:47:00	0.545959	36.9
23:00:00	0.538324	36.9
23:13:00	0.541388	36.9
23:26:00	0.583107	36.9
23:39:00	0.560967	36.9
23:52:00	0.526922	36.9
00:05:00	0.579342	36.9
00:18:00	0.5461	36.9
00:31:00	0.560358	36.9
00:44:00	0.630261	36.9
00:57:00	0.582148	36.9
01:10:00	0.546961	36.9
01:23:00	0.557789	36.9
01:36:00	0.794933	36.9
01:49:00	0.540782	36.9
02:02:00	0.547764	36.9
02:15:00	0.553832	36.9
02:28:00	0.531432	36.9
02:41:00	0.550418	36.9
02:54:00	0.621465	36.9
03:07:00	0.669079	36.9
03:20:00	0.625216	36.9
03:33:00	0.551696	36.9
03:46:00	0.576296	36.9
03:59:00	0.559843	36.9
04:12:00	0.538442	36.9
04:25:00	0.631423	36.9
04:38:00	0.624615	36.9
04:51:00	0.572737	36.9
05:04:00	0.541136	36.9
05:17:00	0.514341	36.9
05:30:00	0.497826	36.9
05:43:00	0.484591	36.9
05:56:00	0.492322	36.9
06:09:00	0.492119	36.9
06:22:00	0.484545	36.9
06:35:00	0.48642	36.9
06:48:00	0.48704	36.9
07:01:00	0.479648	36.9
07:14:00	0.471353	36.9
07:27:00	0.48143	36.9
07:40:00	0.489036	36.9
07:53:00	0.479016	36.9
08:06:00	0.489559	36.9
08:19:00	0.754	36.9
08:32:00	0.537286	36.9
08:45:00	0.506851	36.9
08:58:00	0.500297	36.9
09:11:00	0.492439	36.9
09:24:00	0.49383	36.9
09:37:00	0.475344	36.9
09:50:00	0.48262	36.9
10:03:00	0.503794	36.9
10:16:00	0.484819	36.9
10:29:00	0.481704	36.9
10:42:00	0.484264	36.9
10:55:00	0.495806	36.9
11:08:00	0.519322	36.9
11:21:00	0.496001	36.9
11:34:00	0.511346	36.9
11:47:00	0.466733	36.9
12:00:00	0.477494	36.9
12:13:00	0.476881	36.9
12:26:00	0.466012	36.9
12:39:00	0.477148	36.9
12:52:00	0.500842	36.9
13:05:00	0.551864	36.9
13:18:00	0.64541	36.9
13:31:00	0.53026	36.9
13:44:00	0.471905	36.9
13:57:00	0.468114	36.9
14:10:00	0.509082	36.9
14:23:00	0.489199	36.9
14:36:00	0.772246	36.9
14:49:00	0.634487	36.9
15:02:00	0.564598	36.9
15:15:00	0.560221	36.9
15:28:00	0.609138	36.9
15:41:00	0.585233	36.9

## Sheet: Figure2c
Figure2c	iWAT relative gene experssion
		WT											ACOX1-LKO
	Elovl3	3.27644	0.231643	0.890816	0.384706	2.48606	1.5465	4.33168	3.14848	0.730371	0.170249	0.589677	2.99563	17.2333	4.81419	2.77864	4.62592	6.70759	8.21676	9.86661	1.31174	14.3169	2.40378
	UCP1	4.80526	0.685463	1.8395	0.234122	2.59019	0.272162	1.43744	2.33334	0.726743	1.56997	0.261312	1.67655	4.91915	9.28109	2.57737	14.2002	0.765188	16.9064	21.6067	0.498018	6.39176	2.97559
	Cidea	3.3143	0.606531	4.51491	0.432098	2.32653	0.109601	3.31345	1.16662	0.687359	0.38222	0.984675	12.2141	3.86228	8.21108	2.16838	14.6708	0.648759	2.05651	2.40289	1.07369	1.49442	0.687501
	PPARa	3.46147	0.724511	3.14337	0.479672	1.64985	0.160291	1.99288	1.56469	0.816197	0.375006	1.04774	9.04914	3.02704	8.40179	1.25799	8.89717	1.06585	3.63293	2.41422	0.906105	1.1147	1.09684
	PRDM16	1.28096	0.580656	3.55238	1.15613	0.609495	0.537095	0.830501	1.05828	1.48385	0.690648	1.11023	1.88052	0.879314	9.15705	1.96274	1.93949	0.324969	1.34428	1.44853	0.885009	1.19401	1.23565
	PGC1a	2.76231	0.778341	2.18013	0.48437	1.4869	0.296219	1.8418	1.39129	0.870016	0.417024	1.0756	3.87695	1.49897	4.11974	0.745712	4.63763	1.08584	1.64458	2.28171	0.790348	1.10832	1.17496
	CPT1b	1.74607	0.556503	2.7795	0.459771	2.28409	0.352573	2.85671	0.836488	0.667712	0.331421	1.89106	3.32296	1.82601	2.93334	1.74848	8.14788	0.439475	4.40265	4.40943	1.12905	2.45661	0.932899

## Sheet: Figure2d
Figure2d	iWAT WB

## Sheet: Figure2f
Figure2f	iWAT tissue seahorse
	Time(min)	WT										ACOX1-LKO
Basal	1.38	1.49703	-0.08202	0.685997	-0.17392	-0.27542	-1.15484	-0.35635	-0.33034	-0.4406	-0.52351	-0.15891	-0.23536	-0.195	-0.18033	-0.28337	-0.15019	-0.07968	-0.32196	-0.03877	-0.51357
	10.12	0.598848	0.082024	-0.686	0.173924	0.275416	1.15484	0.356352	0.330339	0.440605	0.523515	0.158907	0.235355	0.195003	0.180326	0.283365	0.150194	0.079682	0.321961	0.03877	0.513566
	18.61	-0.59885	0.473407	0.276437	0.227593	0.329297	2.05985	0.582738	0.798775	0.958093	0.849586	0.543194	0.55922	0.504851	0.641488	0.60075	0.140875	0.140244	0.282536	0.148022	0.697123
Succinate+Rotenone	26.89	1.676	4.32083	1.77142	2.80422	2.93783	2.08365	3.59131	2.97264	2.99757	3.19795	3.78823	4.9011	3.73785	3.25791	5.01158	4.80315	5.72662	4.08089	5.48035	4.41194
	35.06	1.66467	4.22274	2.01095	2.97752	3.26642	1.8056	4.15587	3.22618	3.18477	3.46761	3.46759	4.59179	3.42071	3.19486	4.68488	4.40689	5.61956	3.42678	4.7446	4.36103
	43.47	1.65274	5.19533	1.99628	2.92345	3.28761	1.22655	4.96373	3.3264	3.1388	3.46487	3.57682	4.15466	3.49509	3.23161	4.36692	3.929	5.08129	3.14281	4.16499	4.17936
Rotenone+Ascorbic acid	51.58	-0.17103	1.4034	1.89462	1.14207	2.02355	0.860568	1.40541	1.2335	1.26519	1.42419	0.954888	0.649469	0.922508	0.846783	1.07169	0.403761	2.26858	1.33139	0.867253	1.27164
	59.85	-0.44257	1.56626	1.38614	1.05246	3.54649	0.532389	1.22378	0.968598	1.13045	1.17832	0.466617	0.565939	0.599952	0.567205	0.825103	0.278337	2.05651	0.878424	1.40532	1.01459
	68.03	-0.22806	1.86947	1.89117	1.16017	2.73278	1.00164	1.32246	1.1192	1.41362	1.67976	0.643936	0.876203	0.787717	0.850758	1.07317	0.507739	2.15405	2.33098	1.93256	1.29648
TMPD+ Ascorbic acid	76.2	1.91499	4.8367	2.83328	3.81578	3.58394	1.53526	4.44836	3.77852	3.54821	4.82092	3.85758	4.45814	3.82033	3.1172	5.8024	4.61524	4.78378	3.97228	3.05187	4.27313
	84.45	1.94962	4.81015	2.82193	3.81524	3.61526	1.30872	3.3644	3.76035	3.52312	3.46898	3.82584	4.3454	3.69844	3.06447	5.02821	4.31871	4.46353	4.88431	3.83004	4.13784
	92.63	1.91474	4.57948	2.71447	3.50323	3.52343	1.07687	3.42893	3.44599	2.87704	3.70978	3.78308	4.26347	3.61333	3.16939	4.86561	4.19284	4.32229	4.42695	2.69165	4.01592
Azide	100.81	0.285906	1.44579	2.6335	1.70805	1.80738	0.95024	2.3606	2.0581	1.88783	2.13539	1.47422	1.54759	1.37357	1.29641	1.4585	1.9603	2.30905	2.06257	2.91854	1.9762
	109	0.276004	1.69866	2.58711	1.83374	1.98797	0.956609	2.13663	2.06749	1.98923	2.49647	1.58043	1.75197	1.44954	1.47597	2.03489	2.0445	3.64876	6.13739	2.5495	2.03941
	117.57	0.335425	1.85064	2.7433	1.61848	2.07344	1.02696	3.82947	2.05113	1.97557	2.4421	1.71256	1.69008	1.43811	1.48743	2.18252	2.19058	1.7287	4.04291	2.97601	2.09937

## Sheet: Figure2g
Figure2g	oxygen consumption
	Time(min)	WT							ACOX1-LKO
	10	95	85	86	106	98	77	96	97	83	93	90	84	85	92
	20	95	90	81	98	80	80	83	98	81	101	90	83	80	91
	30	97	85	86	95	88	82	86	95	85	108	88	83	81	89
	40	51	83	37	57	51	61	66	63	57	60	79	60	56	64
	50	94	97	86	87	92	90	101	83	88	87	100	90	87	94
	60	94	102	110	111	98	102	105	119	99	119	111	104	115	105
	70	97	109	98	106	96	101	106	123	109	123	103	103	120	105
	80	94	100	103	107	107	96	102	124	101	132	102	106	101	110

## Sheet: Figure2i
Figure2i	WB in adipocytes

## Sheet: Figure2j
Figure2j	Gene expression
	Control serum			Acox1-LKO serum			Delipidated control serum			Delipidated Acox1-LKO serum
UCP1	0.838	1.342	0.89	1.96	1.677	1.947	1.201	1.137	1.009	1.009	1.254	0.991
Elovl3	0.923	1.024	1.059	1.756	2.214	1.672	1.185	1.027	0.998	0.732	1.368	1.243
COX4	0.95	0.986	1.067	1.332	1.708	1.536	1.354	1.165	1.287	1.325	1.465	1.16
