# Supplementary material for: Liver ACOX1 regulates levels of circulating lipids that promote metabolic health through adipose remodeling
Source: Nat Commun. 2024 May 17;15:4214. doi: 10.1038/s41467-024-48471-2 (PMC11101658; doi:10.1038/s41467-024-48471-2)
Supplement: Supplementary file 4 — Source Data [file 41467_2024_48471_MOESM4_ESM.zip › source data/Source data_Figure_3.xlsx]

## Sheet: Figure3a
Figure3a	KEGG anslysis
	TermID	size	logFC	P.value	-LOG10(FDR)
	Signaling pathways regulating pluripotency of stem cells	91	-2.60105	0.00503733	0.398344
	Ribosome	130	-2.82555	0.00267639	0.496904
	Complement and coagulation cascades	71	-3.12362	0.00108756	0.586971
	Arachidonic acid metabolism	45	2.0745	0.0210786	0.668283
	Fatty acid degradation	42	2.03112	0.0234484	0.668283
	Fatty acid metabolism	52	2.1478	0.0171834	0.689344
	Biosynthesis of unsaturated fatty acids	29	2.4146	0.0100939	0.795454
	PI3K-Akt signaling pathway	233	2.33855	0.00996977	0.795454
	Glutathione metabolism	52	2.61323	0.00534734	0.925469
	Cell cycle	100	2.53818	0.00598598	0.925469
	Fatty acid elongation	25	2.93456	0.00258574	1.05594
	Cell adhesion molecules (CAMs)	78	3.17019	0.000926288	1.43483
	PPAR signaling pathway	66	3.42417	0.000465217	1.59709

## Sheet: Figure3b
Figure3b	Normalized gene expression
	external_gene_name	WT1	WT2	WT3	WT4	WT5	ACOX1LKO1	ACOX1LKO2	ACOX1LKO3	ACOX1LKO4	ACOX1LKO5
	Dhcr24	9.22296	9.18631	8.98354	9.01646	8.99414	9.71391	9.65	9.58657	9.85183	9.79245
	Acat2	4.76845	5.33909	4.91058	4.89751	5.08682	5.49777	5.95	5.91015	5.94356	6.04307
	Cyp2d11	2.79042	2.83577	2.66519	2.85972	2.98143	2.20461	2.59	2.22792	2.43097	2.31838
	Cyp51	6.04319	6.42557	6.36074	6.71915	6.18273	6.5737	7.21	7.07836	7.21047	7.3735
	Soat1	1.43955	1.30552	1.56887	1.1008	1.35568	2.03584	1.89	1.53427	2.44333	2.12529
	Lipa	7.0924	7.36337	7.17677	7.06122	6.8926	7.4621	7.49	7.28184	7.1512	7.45866
	Mogat1	-1.02945	-1.15727	-1.00085	-2.1161	-0.966248	0.601155	0.957	1.56184	0.729755	0.663186
	Plce1	2.91906	2.93887	3.02731	3.17245	2.71497	2.49746	2.13	2.83659	2.60055	2.62591
	Plcg2	0.601686	0.215537	0.724372	0.925505	0.728213	0.947082	1.24	1.3142	1.71454	0.93112
	Pltp	3.78668	5.31929	4.40594	3.8987	3.79666	6.70698	6.54	6.22881	6.1295	6.67099
	Fitm1	4.65123	5.08822	5.39687	4.19001	5.28555	5.71976	5.98	5.89307	5.53097	5.77157
	Pnpla3	-2.48011	0.655357	-1.16591	-2.17883	-1.77749	-0.0167579	0.556	0.413375	0.31135	0.54033
	Dgat2	9.42966	9.13908	9.11093	8.82883	9.22903	8.98544	8.84	8.92535	8.79663	8.94591
	Acox1	9.98449	9.85805	9.78011	9.90935	9.78523	8.048	7.84	7.99744	8.28547	7.57603
	Ehhadh	7.38315	7.49055	7.43996	7.55124	7.00703	8.45129	8.72	8.62824	8.1304	8.41621
	Cd36	4.60806	4.96725	5.53046	3.74136	4.26567	6.89927	6.97	6.41574	5.84339	6.54649
	Aldh1a7	6.92006	7.06994	7.39197	7.06946	7.23073	7.45954	7.62	7.68911	7.50735	7.6605
	Acaa1b	9.53835	9.42608	9.46688	9.41341	9.21279	10.3544	10.3	10.4011	9.826	9.85168
	Acsm3	5.3532	5.33581	5.63061	5.13687	5.42145	5.03885	4.93	4.9246	4.96381	5.09333
	Aldh3a2	7.79609	7.52446	7.97635	7.56955	7.25547	8.58091	8.48	8.78479	7.83058	8.11765
	Hacd1	3.31863	3.22088	3.5068	3.54181	3.1679	3.7376	4.04	4.04548	3.82373	3.60179
	Cyp2u1	3.65603	3.22088	3.34237	3.86313	4.06112	2.92308	2.78	2.82526	3.1071	2.97724
	Fads2	8.95052	9.03315	8.76678	9.09327	8.75049	9.49802	9.06	9.45059	9.48882	9.32922
	Cyp4a12a	8.39953	7.87141	8.67811	8.71374	8.96327	8.80276	9.55	9.55662	9.65745	9.21587
	Acot2	4.12179	3.74838	3.07741	4.16891	2.84443	5.11823	5.16	5.5914	4.13117	4.59473
	Acot9	0.299501	0.958205	0.894734	0.955024	0.544442	1.37488	1.42	1.24786	1.11678	1.40015
	Scd2	2.20919	2.83112	2.39826	2.1447	2.3479	3.2424	2.64	2.85156	3.72849	4.08282
	Scd1	12.222	13.4455	12.8947	12.3916	12.1472	13.6884	13.3	13.262	13.6705	13.8547
	Acot6	0.731942	0.186682	-0.428942	0.432603	-0.210786	0.932361	0.867	1.3142	0.31135	0.979214
	Lpl	3.62563	3.29034	3.2688	4.49705	5.32808	4.73495	4.8	4.90948	6.07693	5.60785
	Acot7	4.55478	4.41297	4.52356	4.63737	4.65036	4.72324	4.75	4.91751	4.79449	4.65766
	Acsf2	8.44267	8.30557	8.24342	8.37441	8.38008	8.61451	8.62	8.45084	8.57494	8.42781
	Acaa1a	7.61608	7.35347	7.3133	7.40609	7.42695	7.72651	7.68	7.86677	7.56733	7.50372
	Fabp4	3.33581	3.31388	3.38651	3.28278	3.04245	3.89962	3.94	3.19748	3.73605	3.53632
	Acot8	4.08162	3.81589	3.86785	4.09709	3.7643	4.21453	4.15	4.16265	4.15391	4.05317
	Pnpla7	7.1955	7.40565	7.27431	7.3843	7.31652	6.93571	7.02	7.11255	7.23222	7.2798
	Acot1	6.00451	5.94991	5.42768	6.02356	4.02841	6.74723	7.06	7.34618	5.82284	6.16244
	Fads1	8.93405	9.19398	8.92342	8.99927	8.63112	9.24135	9.12	9.27702	9.2154	9.31348
	Acot12	6.60965	6.52761	6.39309	6.34569	6.61669	6.37164	6.15	6.51663	6.17374	6.27549
	Ces2e	7.18771	7.46375	7.36669	7.09621	7.52177	7.43869	7.69	7.69119	7.4488	7.59674
	Elovl1	5.68748	5.47059	5.75247	5.70693	5.54767	5.60957	5.87	5.75011	6.00269	5.92729
	Elovl6	5.83247	6.57987	6.56949	6.60129	6.02146	6.86891	6.45	6.76834	7.16222	6.57644
	Fabp2	5.23276	5.58489	5.75992	4.91686	4.80037	5.95461	5.75	6.13786	5.2577	5.58796
	Ppt1	4.64298	4.60377	4.67361	4.67167	4.69702	4.82836	4.67	4.86591	4.74418	4.78488
	Aldh1a1	8.99363	8.9611	9.36288	8.66028	8.76538	9.51062	9.77	9.45687	8.66425	9.31319
	Degs1	5.98614	5.99013	6.1089	5.99609	5.99854	6.20977	6.19	5.99981	6.07445	6.17195
	Adh7	4.2157	4.59967	4.74123	4.72886	4.40786	4.37692	4.3	4.30811	4.50578	3.95637
	Elovl3	6.45712	7.21832	7.04005	8.01672	7.42112	7.29541	7.89	7.7689	7.7727	8.38893
	Crat	5.61757	5.88908	5.66839	5.68094	4.87803	6.51686	6.68	6.6893	5.81276	5.71588
	Aacs	5.93183	6.02773	5.95868	5.06424	5.38277	5.59912	4.36	5.32195	4.9851	4.99538
	Acsl3	2.98151	2.92146	2.75067	3.03754	2.73896	2.97069	3.61	3.48592	3.5021	3.14475
	Lpcat1	1.19043	0.756998	1.13251	0.655745	0.916658	1.48994	1.31	1.33565	0.846008	1.21171
	Pitpna	5.62876	5.8008	5.68388	5.86252	5.65966	5.96686	5.94	5.93716	5.91501	5.72414
	Dhrs7b	3.78418	3.80407	4.06699	3.88438	3.96271	4.24166	4.1	4.11537	4.29013	4.19398
	Lpcat2	0.43318	-0.511937	0.0439397	-0.269805	-0.17449	0.243894	0.305	0.510891	0.769556	1.30272
	Acsl4	4.84482	4.84099	5.20773	4.96254	4.9206	5.09611	5.14	5.02623	5.70078	5.60849
	Lpcat4	0.43318	0.32551	0.176279	0.422072	0.242786	0.759659	0.903	0.372444	0.749792	0.794431
	Pla2g6	5.91192	5.90854	5.88762	6.12789	5.59772	6.1925	5.97	6.3451	6.4362	6.03787
	Agpat2	7.68639	8.09751	7.85335	8.07874	8.02899	7.68471	7.78	7.62752	7.83029	7.86179
	Tmem189	4.28808	4.11479	4.01491	4.03279	4.48363	4.75601	4.74	4.5487	4.49395	4.42858
	Cers5	0.299501	0.0651198	0.141374	0.346123	0.466137	0.856412	0.974	0.372444	0.646699	1.10014
	Gltpd2	6.44332	6.57082	6.6118	6.66965	6.41541	6.40402	6.48	6.32882	6.44621	6.35169
	Acsl5	7.6292	7.91151	7.58625	7.53652	7.61317	7.93738	7.98	7.94476	7.79697	8.04124

## Sheet: Figure3d
Figure3d	Serum lipidomic analysis
	No	Best Match	Subclass	WT mean	KO mean	FC	pvalue	log2FC
	1204	FA 28:5	FA	0.0195056	0.495703	25.4134	1.47523e-05	4.66752
	7632	TG 66:14	TG	0.000435112	0.00685229	15.7483	8.84928e-07	3.97713
	5648	PC 43:7	PC	0.0219726	0.243672	11.0898	1.76215e-06	3.47116
	6603	PI 42:6	PI	0.00109015	0.0112306	10.3019	2.96997e-09	3.36484
	5889	PC 44:7	PC	0.0194481	0.16257	8.35918	3.99554e-07	3.06336
	1078	FA 26:5	FA	0.120394	0.923191	7.66806	3.85714e-06	2.93886
	6547	PS 47:6	PS	0.0162161	0.112623	6.94511	4.98927e-08	2.796
	7466	DG 64:13;O	DG	0.0439271	0.276613	6.2971	3.64175e-06	2.65469
	1072	FA 26:6	FA	0.411671	2.29333	5.5708	1.41856e-06	2.47788
	7868	PA 61:2	PA	0.0330163	0.183919	5.57055	3.92236e-07	2.47782
	1977	ST 21:0;O4;HexNAc	ST	0.223805	1.1759	5.25412	1.3346e-05	2.39345
	5148	PC 41:7	PC	0.153154	0.774916	5.05973	1.90076e-05	2.33906
	7478	DG 64:12;O	DG	0.0143058	0.0551949	3.85822	4.80645e-05	1.94794
	1360	CAR 20:0	Car	0.000655634	0.0024886	3.79571	0.000164961	1.92437
	6244	PI 40:5	PI	0.0553768	0.205745	3.71536	2.12294e-10	1.8935
	921	FA 24:6	FA	6.09985	22.4814	3.68557	1.4202e-05	1.88189
	1704	CAR 24:1	Car	0.000411844	0.00150084	3.6442	2.7643e-05	1.8656
	5110	PC 41:8	PC	0.0247548	0.0899787	3.6348	0.00014424	1.86188
	7640	DG 64:14;O	DG	0.243212	0.863979	3.55237	1.57858e-06	1.82878
	7505	DG 64:10;O	DG	0.0153099	0.0541633	3.5378	6.32804e-07	1.82285
	1354	CAR 20:1	Car	0.00238675	0.00844029	3.53632	0.00864803	1.82225
	2628	LPS 27:5	LPS	0.0436584	0.153398	3.51359	2.26217e-07	1.81295
	2658	ST 23:2;O8;HexNAc	ST	0.0358372	0.125175	3.49289	1.41097e-06	1.80442
	861	FA 23:6	FA	0.283344	0.987254	3.48429	0.000764232	1.80086
	2890	ACer 42:4;O3	Acer	0.000360144	0.00120088	3.33445	0.000141129	1.73745
	7129	ACer 63:4;O4	Acer	0.0025576	0.00836074	3.26898	5.34741e-05	1.70884
	5731	SHexCer 41:1;O2	Sulf	0.001631	0.00525178	3.21998	0.0282316	1.68705
	5285	Hex2Cer 33:6;O3	HexCer	0.000577265	0.00182432	3.16028	2.2233e-05	1.66005
	4839	PS 39:2	PS	3.5585	11.0759	3.11252	6.90235e-08	1.63808
	7771	PA O-64:6	PA	0.0223867	0.0689416	3.07958	0.000489239	1.62273
	994	FA 25:6	FA	0.320816	0.983832	3.06666	0.000247045	1.61667
	7516	ACer 62:0;O5	Acer	0.00172085	0.00522978	3.03906	2.50796e-05	1.60363
	7059	DG 58:8;O	DG	0.776238	2.28653	2.94565	1.52783e-08	1.55859
	444	ST 20:2;O	ST	0.039015	0.114734	2.94077	0.00114592	1.55619
	6879	PS 49:6	PS	0.233481	0.675997	2.8953	2.53432e-07	1.53371
	3935	CerP 42:4;O5	Cer	0.000147868	0.000421054	2.84749	0.0060808	1.50969
	5547	EPC 47:3;O4	EPC	0.00350191	0.00994749	2.84059	1.75903e-06	1.50619
	5806	PC 42:4;O	PC	0.113145	0.321006	2.83712	0.000110453	1.50442
	7623	TG 64:14	TG	0.945482	2.64825	2.80096	0.00375743	1.48592
	7293	DG 62:10;O	DG	0.0693863	0.194009	2.79608	0.000327997	1.4834
	6456	PI 41:5	PI	0.0157418	0.0438324	2.78446	6.59932e-05	1.4774
	7624	PA O-63:11	PA	0.222272	0.618696	2.78351	0.000110462	1.47691
	3196	DG 42:8	DG	0.0085271	0.0236661	2.77539	3.29495e-05	1.47269
	6515	IPC 43:5;O4	IPC	0.00152393	0.00422874	2.77489	0.00045712	1.47243
	5431	PC 20:1_22:5	PC	0.996607	2.75343	2.76281	9.56771e-05	1.46614
	6486	PA 52:1	PA	0.0541408	0.148542	2.74362	0.000685748	1.45608
	5109	IPC 39:3;O2	IPC	0.00574952	0.0157301	2.73589	1.5539e-07	1.45201
	7763	TG 68:17	TG	0.000236323	0.000645246	2.73036	0.000300394	1.44909
	4531	HexCer 40:5;O2	HexCer	0.0023806	0.00649519	2.72838	1.30456e-07	1.44804
	1296	FA 30:6	FA	0.127813	0.342255	2.67778	0.0029417	1.42104
	7356	ACer 65:5;O4	Acer	0.000387945	0.00103849	2.67689	0.000206554	1.42056
	7444	TG 21:4_21:4_22:6	TG	0.0188295	0.0498608	2.64801	0.000260959	1.40491
	7186	DG 61:9;O	DG	0.0290606	0.0767128	2.63975	9.6573e-05	1.4004
	6213	ACer 55:2;O6	Acer	0.00111101	0.00292799	2.63544	9.42191e-06	1.39804
	713	FA 21:4	FA	0.17474	0.456732	2.61378	0.00166283	1.38614
	1921	PE 5:0_17:2	PE	0.0196777	0.0501945	2.55083	8.24177e-07	1.35097
	3254	ST 27:7;O7;HexNAc	ST	0.394174	1.00538	2.55059	2.2754e-05	1.35083
	7128	DG 61:12;O	DG	0.0153722	0.0390835	2.54248	0.000536114	1.34623
	6328	PC 24:2_22:5	PC	0.282611	0.715217	2.53075	4.5142e-05	1.33957
	1193	FA 28:6	FA	0.695015	1.75656	2.52737	0.00283961	1.33764
	8344	PIP3 43:8	PIP	0.00445485	0.0111504	2.50299	9.00208e-10	1.32365
	8095	M(IP)2C 29:1;O2	MIPC	0.000497717	0.00123493	2.48119	1.70885e-07	1.31103
	698	ST 18:5;O6	ST	0.0181971	0.0451397	2.4806	0.313734	1.31069
	4356	CerP 44:4;O5	Cer	0.00566451	0.0140455	2.47956	0.000571562	1.31008
	6169	PC 41:4;O	PC	0.0710992	0.175627	2.47016	2.68403e-05	1.30461
	5590	EPC 47:2;O4	EPC	0.0186912	0.0457382	2.44704	1.21674e-06	1.29104
	7410	DG 63:10;O	DG	0.0151608	0.0370367	2.44293	0.000230632	1.28861
	6043	IPC 43:4;O2	IPC	0.0250426	0.0610926	2.43955	3.32324e-08	1.28661
	742	FA 21:1	FA	0.137258	0.333291	2.42821	0.00143777	1.2799
	6165	PS 41:3;O	PS	0.0984364	0.238885	2.42679	8.90566e-08	1.27905
	6096	SHexCer 38:3;O5	Sulf	0.00135425	0.00328632	2.42668	0.000208388	1.27898
	7939	TG 70:14	TG	0.000351795	0.000848257	2.41123	0.00893087	1.26977
	6668	IPC 44:6;O4	IPC	0.000926086	0.0022252	2.4028	0.0121698	1.26471
	7944	TG 70:13	TG	0.000260187	0.000624977	2.40203	0.00831561	1.26425
	2043	LPC 21:1	LPC	0.000790918	0.0018886	2.38785	0.00300745	1.25572
	759	FA 20:4 (Arachidonic acid)	FA	0.00257981	0.00615955	2.3876	0.00129446	1.25556
	6088	PI 39:3	PI	0.0119435	0.0283124	2.37054	1.0258e-05	1.24522
	2362	LPC 20:3;O	LPC	0.0013154	0.00309465	2.35264	3.51492e-09	1.23428
	2290	ST 24:0;O4;HexNAc	ST	0.267167	0.627998	2.35059	5.24048e-06	1.23302
	5921	PC 44:6	PC	0.148304	0.347478	2.34301	6.84509e-06	1.22836
	5983	ACer 55:1;O5	Acer	0.00116845	0.00273144	2.33765	2.24757e-06	1.22506
	1997	LPA 22:0;O	LPA	0.0185201	0.0430326	2.32356	5.43272e-05	1.21633
	7811	DG 68:14;O	DG	0.0135186	0.0314042	2.32304	0.000541645	1.21601
	781	FA 20:1	FA	0.000415916	0.000965307	2.32092	0.00484093	1.2147
	5859	IPC 42:3;O2	IPC	0.00119304	0.00275963	2.3131	1.2779e-06	1.20983
	6309	PI 40:3	PI	0.0117458	0.0269397	2.29356	5.68707e-06	1.19759
	7026	SHexCer 40:0;O6	Sulf	0.00135507	0.00307293	2.26772	4.08574e-07	1.18124
	6784	SHexCer 42:6;O5	Sulf	0.00103962	0.00234786	2.25837	8.49641e-05	1.17528
	6509	PS 43:5;O	PS	0.155102	0.349957	2.2563	4.50283e-07	1.17396
	6355	PS 46:6	PS	0.0925271	0.208497	2.25336	1.12093e-06	1.17208
	2015	MG O-31:3	MG	0.488185	1.09695	2.24699	0.01102	1.16799
	5295	PC 40:4;O	PC	2.51704	5.54883	2.2045	0.000506568	1.14045
	5864	ACer 55:5;O5	Acer	0.0012491	0.00273063	2.18609	0.00791494	1.12835
	6271	PI 40:4	PI	0.0659702	0.14393	2.18175	2.91814e-07	1.12548
	7194	EPC 54:0;O5	EPC	0.00721131	0.0155887	2.1617	0.000750556	1.11217
	634	FA 18:1	FA	0.00334898	0.00722723	2.15804	0.00558434	1.10972
	5083	PC 39:3;O	PC	0.0720946	0.155367	2.15504	0.000513017	1.10772
	4184	Cer 52:2;O2	Cer	0.000566152	0.00121077	2.1386	0.112955	1.09667
	6836	ACer 61:4;O4	Acer	0.0155934	0.0329752	2.11469	0.00195031	1.08045
	7321	MIPC 37:5;O4	MIPC	0.00160263	0.0033598	2.09643	0.00016572	1.06793
	2091	LPG 21:0;O	LPG	0.0482926	0.100157	2.07397	0.000127568	1.05239
	7391	DG 63:11;O	DG	0.0324769	0.0671224	2.06677	0.000463019	1.04738
	7454	MIPC 34:4;O5	MIPC	0.000662077	0.00136685	2.06448	2.07662e-05	1.04578
	7800	TG 68:14	TG	0.000761047	0.00156902	2.06165	0.00235647	1.0438
	4232	PE 18:0_22:5	PE	0.0127184	0.0260881	2.05122	3.06773e-06	1.03648
	6638	EPC 50:5;O6	EPC	0.00305733	0.00626113	2.04791	2.48255e-05	1.03415
	5623	PI 37:3	PI	0.0278377	0.0569574	2.04605	1.70774e-05	1.03284
	7380	SM 53:3;O5	SM	0.00725138	0.0148339	2.04567	0.000730926	1.03257
	5288	CerP 44:2;O6	Cer	0.00173234	0.00353931	2.04308	8.33468e-06	1.03074
	6759	MIPC 33:5;O4	MIPC	0.0017484	0.00356483	2.03891	3.37466e-06	1.0278
	7734	PC 54:5;O	PC	0.10022	0.204238	2.03789	0.000195784	1.02708
	6133	SHexCer 40:4;O5	Sulf	0.00591115	0.0119373	2.01945	0.000622631	1.01397
	8259	PIP3 41:8	PIP	0.00399051	0.00803769	2.0142	0.00274956	1.01021
	5072	SHexCer 39:5;O2	Sulf	0.000804341	0.00161959	2.01356	0.0108458	1.00975
	6590	PS 43:2;O	PS	0.0627324	0.126013	2.00874	2.90309e-05	1.00629
	5224	PC 38:3;O	PC	0.180036	0.360088	2.00009	0.000512562	1.00006
	7564	DG 65:13;O	DG	0.00702322	0.0140142	1.9954	0.0111953	0.99668
	7324	TG 63:14	TG	0.000596262	0.00118956	1.99502	0.0147112	0.996406
	7550	DG 65:14;O	DG	0.00797627	0.0157589	1.97572	0.00301696	0.982377
	5378	PI 16:0_20:3	PI	0.37672	0.743901	1.97468	6.70587e-06	0.981619
	4600	SHexCer 33:0;O5	Sulf	0.000265814	0.000524772	1.97421	0.0104626	0.981273
	6862	ACer 61:3;O4	Acer	0.00518759	0.0101956	1.96539	0.00216992	0.974814
	3145	ST 26:7;O7;HexNAc	ST	0.0742267	0.145798	1.96423	0.00152236	0.973964
	6239	ACer 57:6;O6	Acer	0.00107685	0.00211473	1.9638	0.0070727	0.973651
	6903	PS 27:0_22:5	PS	0.321487	0.629756	1.95889	3.26838e-05	0.970035
	7146	ACer 63:3;O4	Acer	0.00131461	0.00257145	1.95606	0.00107398	0.967947
	5318	SHexCer 36:0;O5	Sulf	0.0660109	0.128697	1.94963	1.1609e-06	0.963199
	6205	PC 41:3;O	PC	0.0588222	0.114462	1.94589	0.00756172	0.960433
	7726	PA 59:1	PA	0.271698	0.527949	1.94314	0.00100838	0.958393
	7355	DG 63:13;O	DG	0.0109087	0.0211958	1.94301	0.103631	0.958297
	1577	NAE 23:0;O3	NAE	0.152629	0.294997	1.93278	0.337027	0.950676
	4659	Cer 54:2;O2	Cer	0.00058185	0.00112262	1.9294	0.124965	0.948152
	2030	Cer 36:3;O2	Cer	0.00068849	0.00132591	1.92582	0.000697247	0.945471
	7376	ACer 65:4;O4	Acer	0.000537076	0.00103103	1.91971	0.000167383	0.940892
	6024	PI 39:5	PI	0.0236275	0.0452578	1.91547	0.00534489	0.9377
	6872	MIPC 35:6;O3	MIPC	0.000552911	0.00105751	1.91262	0.000360983	0.935552
	5903	PI 38:2	PI	0.0191462	0.0364875	1.90573	1.58569e-09	0.930345
	5851	Hex2Cer 28:1;O6	HexCer	0.00102878	0.00195655	1.9018	0.00150623	0.927369
	7489	MIPC 33:0;O6	MIPC	0.0021825	0.00414204	1.89784	6.52977e-05	0.924358
	5389	SHexCer 37:5;O5	Sulf	0.0046066	0.00870971	1.8907	1.87398e-06	0.918923
	6833	SHexCer 44:6;O5	Sulf	0.00175758	0.00332289	1.89061	1.05264e-05	0.918849
	2715	LPS 28:6	LPS	0.00579145	0.0109417	1.88929	0.000439833	0.917843
	2246	PC 3:0_19:2	PC	0.743987	1.39705	1.87779	0.00244437	0.909038
	7106	PA 53:0;O	PA	0.086444	0.160879	1.86108	0.000128035	0.896137
	1345	CAR 20:2	Car	0.00135047	0.00249143	1.84486	0.0471425	0.883512
	1601	FA 32:0;O	FA	0.146497	0.269942	1.84264	0.255316	0.881774
	1718	CAR 24:0	Car	0.000752712	0.00138602	1.84137	0.00340104	0.88078
	2522	LPC 26:6	LPC	0.000718776	0.001323	1.84063	0.0123702	0.8802
	7122	PA 55:2;O	PA	0.0461481	0.0846533	1.83438	0.000174108	0.875296
	7096	ACer 63:6;O4	Acer	0.00323971	0.00593204	1.83104	0.000713135	0.872666
	7645	MIPC 35:3;O6	MIPC	0.00233141	0.0042534	1.82439	1.15675e-06	0.867414
	6856	PS 49:7	PS	0.0589406	0.107275	1.82005	7.61704e-05	0.863978
	2126	Cer 36:5;O2	Cer	0.00533992	0.00971119	1.8186	0.00490207	0.862831
	3466	DG 40:2;O	DG	0.482935	0.87703	1.81604	0.183475	0.860797
	6383	SHexCer 39:1;O5	Sulf	0.000570425	0.00103318	1.81124	0.00080817	0.856981
	2858	ST 30:0;O3;Hex	ST	0.165625	0.298364	1.80144	0.282516	0.849151
	6650	CerP 53:4;O6	Cer	0.00156083	0.00278961	1.78726	0.00133316	0.837752
	7751	TG 68:18	TG	0.000902169	0.00160187	1.77557	0.0182568	0.828285
	2295	LPG 23:0;O	LPG	0.0204125	0.0362079	1.77381	0.0029436	0.826848
	6625	PS 43:1;O	PS	0.0871983	0.154169	1.76803	2.50758e-05	0.822143
	3245	CE 22:5	CE	0.528926	0.933833	1.76552	0.00114358	0.820097
	7283	DG 60:10;O	DG	0.692507	1.21974	1.76133	0.00153048	0.816668
	5016	SHexCer 35:2;O5	Sulf	0.000650174	0.00114148	1.75566	2.90769e-05	0.812011
	7715	PA 59:2	PA	0.776384	1.34432	1.73152	0.00622399	0.792039
	7795	TG O-67:11	TG	0.00028458	0.000492321	1.72999	0.00350323	0.790765
	6884	ACer 61:2;O4	Acer	0.00178088	0.00306285	1.71985	0.00208402	0.782282
	4767	SHexCer 35:1;O4	Sulf	0.00210966	0.00362237	1.71704	0.000815682	0.779924
	225	NAE 11:2	NAE	0.00182227	0.00312281	1.7137	0.129155	0.777112
	6298	CerP 51:3;O6	Cer	0.00310895	0.00531788	1.7105	0.000470518	0.774422
	4105	CerP 43:4;O5	Cer	0.000410133	0.000699933	1.7066	0.00303271	0.771123
	6550	ACer 59:2;O4	Acer	0.00867152	0.0147845	1.70495	0.0146338	0.769726
	8273	CoA 26:5;O4	CoA	0.138592	0.235913	1.70221	0.0100829	0.767409
	798	FA 22:2	FA	0.877384	1.4927	1.7013	0.0297233	0.766639
	7007	ACer 58:2;O5	Acer	0.0722265	0.122552	1.69677	0.00378889	0.762793
	6261	PS 27:0_18:2	PS	1.99527	3.37672	1.69237	0.000225433	0.759043
	1847	LPC 19:1	LPC	0.00107454	0.00181574	1.68977	0.000232859	0.75683
	6155	PI O-37:0;O	PI	0.0236247	0.0397889	1.68421	0.001623	0.752072
	6059	DG 54:0	DG	0.0457036	0.0769453	1.68357	0.000354684	0.751523
	5038	SHexCer 35:1;O5	Sulf	0.00603134	0.0101407	1.68134	3.7303e-05	0.749609
	7055	PI 41:2	PI	0.0998248	0.166693	1.66985	1.62599e-07	0.739721
	5090	ACer 56:1;O2	Acer	0.000609551	0.00101758	1.66939	0.2104	0.739325
	5755	SHexCer 34:0;O6	Sulf	0.00851164	0.0141984	1.66811	0.00344754	0.738215
	7010	ACer 62:3;O4	Acer	0.000669528	0.00111503	1.6654	0.00314786	0.735871
	5487	PS 38:2;O	PS	0.0471796	0.0784816	1.66346	0.0349975	0.734191
	6911	PI 40:2	PI	0.0139594	0.0231975	1.66178	6.96044e-05	0.732727
	5631	SM 42:2;O3	SM	0.00119476	0.00198275	1.65954	0.000479009	0.730782
	6589	SHexCer 42:2;O5	Sulf	0.00118174	0.00194839	1.64876	0.00403369	0.721378
	1656	ST 19:5;O5;GlcA	ST	0.230469	0.379253	1.64557	0.00878171	0.718585
	4718	PC 17:0_22:6	PC	4.84312	7.96854	1.64533	0.0457261	0.71838
	6516	PS 47:7	PS	0.106543	0.173956	1.63273	0.00318122	0.707289
	1697	NAT 26:4;O	NA	0.339408	0.553579	1.63102	0.00560816	0.705771
	6044	PS 44:2	PS	0.133132	0.217106	1.63076	0.000244752	0.705542
	6738	PS 48:5	PS	0.131631	0.213653	1.62312	0.0026971	0.698769
	6521	TG 16:0_18:1_22:2	TG	0.0147385	0.0238853	1.6206	0.0423528	0.696532
	5879	SHexCer 39:5;O5	Sulf	0.0033867	0.00547856	1.61767	0.000701003	0.693918
	5970	SHexCer 39:2;O5	Sulf	0.00109368	0.00176244	1.61148	0.00742133	0.688388
	1159	NAE 21:2;O	NAE	0.00251422	0.00404964	1.6107	0.0310712	0.687684
	984	FA 24:0 (Lignoceric acid)	FA	4.91592	7.90564	1.60817	0.232456	0.68542
	6565	SHexCer 40:1;O5	Sulf	0.000696275	0.00111478	1.60106	0.0160816	0.679031
	5533	HexCer 44:2;O4	HexCer	0.00109329	0.00174984	1.60053	0.00196891	0.678546
	782	FA 22:3	FA	0.348667	0.557219	1.59814	0.0356167	0.676396
	948	FA 24:4	FA	0.304879	0.486768	1.59659	0.00296211	0.674996
	6359	PC 24:1_22:5	PC	0.420841	0.670133	1.59237	0.00558003	0.671174
	5624	PG 44:9	PG	0.00616535	0.00980363	1.59012	0.00243263	0.669132
	5888	PC 22:1_22:6	PC	0.448297	0.711815	1.58782	0.0149155	0.667047
	5456	PS 24:2_18:3	PS	3.10462	4.92844	1.58745	0.00193495	0.666714
	6065	SHexCer 41:5;O4	Sulf	0.00273764	0.0043325	1.58257	0.00173586	0.662266
	7164	Hex2Cer 41:2;O4	HexCer	0.000392897	0.000621377	1.58153	0.0112076	0.661319
	5325	PC 40:3;O	PC	1.82824	2.88673	1.57896	0.0238408	0.658977
	4740	SHexCer 35:2;O4	Sulf	0.000342495	0.000537984	1.57078	0.0218255	0.651478
	7034	PI 41:3	PI	0.040672	0.0633711	1.5581	8.6812e-08	0.63979
	4895	ACer 55:0;O2	Acer	0.000432817	0.000673085	1.55513	0.217345	0.637032
	2521	ST 28:6;O3;HexNAc	ST	0.219935	0.34195	1.55478	0.016617	0.636709
	4283	SHexCer 33:1;O4	Sulf	0.00121512	0.00188608	1.55217	0.00362392	0.634288
	1437	FA 30:0;O	FA	0.138146	0.212932	1.54135	0.383027	0.624194
	4273	ACer 49:0;O4	Acer	0.00250613	0.00385379	1.53775	0.194659	0.620819
	6296	PC 46:8	PC	0.0774372	0.119026	1.53706	0.0178243	0.620178
	5286	SHexCer 36:1;O5	Sulf	0.0917349	0.139962	1.52572	8.66726e-05	0.609494
	4936	ACer 54:1;O2	Acer	0.000371222	0.000565191	1.52251	0.0207937	0.606455
	7574	MIPC 35:5;O5	MIPC	0.00162549	0.00247011	1.5196	0.0131224	0.603694
	6853	SHexCer 44:5;O5	Sulf	0.00354415	0.00537578	1.5168	0.00394264	0.601032
	3877	HexCer 34:0;O4	HexCer	0.00543301	0.00823863	1.5164	0.000870718	0.600652
	5524	SHexCer 38:0;O4	Sulf	0.00299427	0.00453668	1.51512	0.00294783	0.599433
	6097	SHexCer 40:5;O5	Sulf	0.0613916	0.0929394	1.51388	6.34838e-05	0.598249
	4886	EPC 43:4;O4	EPC	0.0714219	0.108034	1.51261	0.00131823	0.597042
	7172	PA O-56:2	PA	2.24703	3.39345	1.5102	0.0151806	0.594736
	5596	SHexCer 39:5;O4	Sulf	0.00744272	0.0112262	1.50834	0.000427153	0.592966
	3908	PE 20:0_18:2	PE	0.021839	0.0328206	1.50284	0.00112215	0.587694
	7264	DG 62:12;O	DG	0.226539	0.340333	1.50231	0.060198	0.587186
	5252	SHexCer 37:1;O4	Sulf	0.000786383	0.00118107	1.5019	0.012028	0.586791
	1112	DG O-21:5	DG	0.0288829	0.0430057	1.48897	0.0255446	0.574314
	3842	DG 42:2;O	DG	0.39315	0.584176	1.48589	0.271755	0.571324
	2439	LPS 25:4	LPS	0.233337	0.34463	1.47696	0.00235482	0.56263
	6315	DG 53:4;O	DG	0.358706	0.529568	1.47633	0.00447569	0.562016
	3376	ACer 42:0;O6	Acer	0.000976299	0.00143895	1.47388	0.496972	0.559618
	5766	PS 21:1_22:3	PS	5.46433	8.0464	1.47253	0.000528583	0.558301
	2783	ST 27:5;O6;HexNAc	ST	0.260731	0.383809	1.47205	0.0776391	0.557827
	5799	SHexCer 38:1;O5	Sulf	0.116701	0.171622	1.47061	3.60911e-05	0.55641
	2940	ACer 42:0;O3	Acer	0.00187501	0.00275675	1.47026	0.254161	0.556072
	2193	LPG 22:0;O	LPG	0.0134228	0.0196806	1.4662	0.0304755	0.552086
	5860	PC 44:8	PC	0.148603	0.217068	1.46072	0.0507569	0.546681
	6012	CerP 52:4;O4	Cer	0.00145358	0.00211389	1.45427	0.0254738	0.540291
	7153	PI O-47:9	PI	0.0622133	0.0901015	1.44827	4.86995e-05	0.534329
	6531	DG O-60:8	DG	0.273555	0.395174	1.44459	0.122762	0.530656
	5105	SHexCer 37:5;O4	Sulf	0.00439967	0.00633985	1.44098	0.000371824	0.527052
	4761	ACer 51:0;O4	Acer	0.000781308	0.00112365	1.43816	0.139015	0.524223
	5522	PS O-44:10	PS	0.74047	1.06249	1.43488	0.00174724	0.520935
	7788	MIPC 38:6;O5	MIPC	0.000775614	0.00111256	1.43443	0.0289051	0.520473
	912	FA 23:0	FA	0.731444	1.04898	1.43413	0.0852137	0.520172
	4263	PE 18:0_22:4	PE	0.0111933	0.0160456	1.4335	5.02128e-05	0.519542
	4752	PC 17:1_22:4	PC	0.284443	0.406789	1.43012	0.0388665	0.516139
	5686	PC 43:6	PC	0.124481	0.177585	1.4266	0.0680064	0.512581
	5952	SHexCer 42:1;O2	Sulf	0.00137954	0.00196745	1.42617	0.0932883	0.512144
	5298	PC 41:3	PC	0.153546	0.218017	1.41988	0.0558605	0.505768
	3219	PE 17:1_17:1	PE	0.524944	0.745241	1.41966	0.000645055	0.505544
	5071	PS 36:0;O	PS	0.141327	0.20052	1.41884	0.0307279	0.50471
	4803	CerP 42:2;O6	Cer	0.00312075	0.00440603	1.41185	0.000587192	0.497586
	4683	PE 42:6	PE	0.0163964	0.0231391	1.41123	0.00943368	0.496952
	5041	SHexCer 36:0;O4	Sulf	0.00512536	0.00722648	1.40994	0.00208981	0.495639
	3614	DG 40:4;O2	DG	0.254671	0.358573	1.40799	0.0427683	0.493636
	1549	ST 29:5;O;S	ST	0.36782	0.515771	1.40224	0.00555241	0.48773
	5969	Hex2Cer 36:6;O3	HexCer	0.00122286	0.00171353	1.40125	0.0442464	0.486714
	4288	CerP 44:5;O5	Cer	0.00361443	0.00506439	1.40116	0.0200002	0.486622
	4736	EPC 39:2;O5	EPC	0.00790645	0.0110653	1.39952	0.00136798	0.484936
	6585	SHexCer 39:4;O5	Sulf	0.00398664	0.00557631	1.39875	0.00644548	0.484138
	6472	PC 44:10	PC	0.000250463	0.000350317	1.39868	0.047779	0.484066
	2088	Cer 36:0;O2	Cer	0.0012931	0.00180732	1.39766	0.548352	0.483018
	6673	ACer 60:3;O4	Acer	0.00138868	0.00193677	1.39469	0.00470973	0.479942
	2019	LPC 21:2	LPC	0.00154254	0.0021499	1.39374	0.0225723	0.478961
	7653	MIPC 36:3;O5	MIPC	0.000458255	0.000637131	1.39034	0.0368242	0.475439
	7625	PS 53:0	PS	1.68589	2.34279	1.38964	0.120979	0.474712
	6655	ACer 60:4;O4	Acer	0.000266648	0.000370095	1.38795	0.0460751	0.47296
	6187	PI 18:1_22:6	PI	0.0485326	0.0673512	1.38775	0.0274307	0.472751
	2245	LPS 19:0;O	LPS	0.0189944	0.0263423	1.38685	0.0532842	0.471811
	1122	CAR 16:3	Car	0.00078107	0.00108153	1.38468	0.453382	0.469548
	3880	PE 18:0_20:3	PE	0.082888	0.114667	1.38339	0.00789852	0.468213
	6303	ACer 58:4;O4	Acer	0.0153643	0.0212493	1.38303	0.0999887	0.467835
	6005	PS 41:0	PS	0.102026	0.141023	1.38222	0.0177281	0.466989
	3836	ACer 48:0;O3	Acer	0.000982881	0.00135437	1.37796	0.166471	0.462536
	1258	NAE 23:2;O	NAE	0.0017611	0.0024265	1.37783	0.0700293	0.462403
	6858	TG 58:11;O	TG	0.000521946	0.00071762	1.37489	0.151132	0.45932
	6201	SHexCer 40:2;O5	Sulf	0.0314688	0.0432233	1.37353	0.0106816	0.457889
	2592	CerP 32:1;O5	Cer	0.00174902	0.00240216	1.37344	0.0215844	0.457791
	1148	CAR 16:1	Car	0.00433204	0.00594013	1.37121	0.466589	0.455448
	4457	HexCer 38:3;O3	HexCer	0.00191659	0.00262742	1.37089	0.189486	0.455108
	1761	NAE 24:0;O4	NAE	0.896881	1.22741	1.36853	0.250444	0.452632
	5051	PC 24:1_16:2	PC	1.8348	2.51051	1.36827	0.0924453	0.452358
	7082	DG O-64:12	DG	0.0440605	0.0602155	1.36666	0.513223	0.45065
	4773	PC 38:5;O	PC	0.112673	0.153797	1.36499	0.0105453	0.448891
	6408	SHexCer 37:0;O6	Sulf	0.00227726	0.00310721	1.36445	0.0165724	0.44832
	4080	ACer 47:0;O5	Acer	0.00168339	0.00229391	1.36267	0.312076	0.446434
	5960	ACer 57:0;O3	Acer	0.00246512	0.00335719	1.36187	0.295465	0.445594
	6299	PS 24:0_21:1	PS	1.72952	2.35156	1.35966	0.00331635	0.44325
	6312	PA 52:6	PA	0.152808	0.207755	1.35958	0.00744189	0.44316
	6792	ACer 61:5;O4	Acer	0.000795634	0.00107871	1.35578	0.022705	0.439128
	8318	PIP3 41:6;O	PIP	0.00930399	0.0125795	1.35205	0.00090197	0.435148
	1531	FA 30:1;O2	FA	0.281713	0.379988	1.34885	0.172867	0.431731
	7636	PIP 40:7;O	PIP	0.0115437	0.0155382	1.34604	0.00867064	0.428723
	2719	Cer 38:4;O6	Cer	0.00107035	0.00143749	1.343	0.0298319	0.425464
	1325	CAR 20:4	Car	0.00507271	0.00680816	1.34212	0.496382	0.424509
	7567	PI 47:8	PI	0.00569571	0.00763878	1.34115	0.000454024	0.423466
	821	FA 22:1	FA	2.2927	3.06455	1.33665	0.216121	0.418625
	3811	CE 22:6;O3	CE	0.0210666	0.0280362	1.33084	0.253646	0.412338
	5825	SHexCer 38:0;O5	Sulf	0.0354633	0.0471292	1.32896	0.00360218	0.410296
	1334	FA 30:1	FA	0.823486	1.094	1.3285	0.155206	0.409794
	1564	NAE 23:1;O3	NAE	0.391961	0.520685	1.32841	0.0348708	0.409701
	7008	ACer 61:4;O5	Acer	0.00228	0.003028	1.32807	0.207813	0.409333
	5523	SHexCer 41:6;O2	Sulf	0.00226529	0.00300739	1.3276	0.0315212	0.40882
	6480	PI 40:5;O	PI	0.0309684	0.0410399	1.32522	0.000250191	0.406229
	3863	ACer 47:0;O4	Acer	0.00298612	0.00395167	1.32334	0.402033	0.404189
	6720	ACer 60:2;O4	Acer	0.00117602	0.00155605	1.32315	0.0310581	0.403978
	5642	SHexCer 39:4;O4	Sulf	0.000778459	0.00102989	1.32299	0.177083	0.4038
	1163	Car 16:0	Car	0.019683	0.0259532	1.31856	0.46442	0.398964
	1133	FA 26:0 (Hexacosanoic acid)	FA	1.67914	2.21314	1.31802	0.267271	0.398377
	5521	SHexCer 37:1;O5	Sulf	0.00288629	0.00380248	1.31743	0.00994203	0.397725
	1187	FA 27:0	FA	0.267702	0.352454	1.31659	0.386364	0.39681
	6755	ACer 57:4;O6	Acer	0.00079528	0.00104671	1.31615	0.0694938	0.396325
	3489	Cer 46:0;O4	Cer	0.00176392	0.00231896	1.31466	0.267102	0.39469
	1812	CAR 26:5	Car	0.468398	0.615495	1.31404	0.0672534	0.394013
	4255	DG 44:2;O	DG	0.266616	0.350244	1.31366	0.17769	0.393597
	3708	ACer 43:3;O5	Acer	0.00134143	0.00176104	1.31281	0.0156924	0.392663
	5783	PI 16:0_22:6	PI	0.413321	0.542256	1.31195	0.0139657	0.39171
	5985	PI 39:6	PI	0.0211205	0.0276574	1.30951	0.0104766	0.389025
	2416	DG O-36:0	DG	0.0130801	0.0171153	1.3085	0.405155	0.387913
	3714	ACer 44:0;O6	Acer	0.000847287	0.00110842	1.3082	0.562356	0.387586
	6634	ACer 61:5;O3	Acer	0.00177053	0.00231234	1.30602	0.220292	0.385176
	3327	ACer 44:0;O4	Acer	0.00200489	0.00261735	1.30548	0.350007	0.384586
	5873	PI 18:0_20:3	PI	0.198067	0.258573	1.30548	0.0636	0.384581
	6527	PI 39:0	PI	0.112712	0.147127	1.30534	0.0544597	0.384422
	3487	Cer d28:1_16:0	Cer	0.00446367	0.00582422	1.30481	0.371042	0.383837
	727	FA 18:1;O	FA	0.000690134	0.000898204	1.30149	0.0966264	0.380168
	3503	PE 16:0_20:3	PE	0.152124	0.197572	1.29875	0.00932043	0.377128
	1951	CAR 22:0;O2	Car	0.249014	0.32289	1.29667	0.0964467	0.374814
	5965	SHexCer 35:0;O6	Sulf	0.00624626	0.00807605	1.29294	0.0203542	0.370657
	5555	SHexCer 39:6;O4	Sulf	0.00197965	0.00255229	1.28926	0.00336637	0.366547
	2369	LPC 24:1	LPC	0.0115395	0.0148772	1.28925	0.155511	0.36653
	3183	ACer 44:0;O3	Acer	0.00534793	0.006894	1.2891	0.0438213	0.366361
	8441	PIP 59:4	PIP	0.112607	0.14471	1.28508	0.0191731	0.361858
	3868	EPC 42:3;O2	EPC	0.00118065	0.0015165	1.28446	0.0532163	0.36116
	2819	Cer d19:0_24:1	Cer	0.000470689	0.000604238	1.28373	0.0440171	0.360343
	5327	EPC 45:5;O4	EPC	0.00277886	0.00356252	1.28201	0.161042	0.358407
	4385	EPC 41:4;O4	EPC	0.056403	0.0720464	1.27735	0.18422	0.353154
	4893	ACer 52:4;O4	Acer	0.00355716	0.00454005	1.27631	0.327571	0.351981
	5379	PI 36:3	PI	0.0277498	0.0354087	1.276	0.356157	0.351625
	5259	PC 38:2;O	PC	0.0228865	0.0291917	1.2755	0.173017	0.351063
	3707	PE 19:0_18:2	PE	0.0237851	0.0303276	1.27507	0.029787	0.350572
	2647	Cer 39:0;O4	Cer	0.00860092	0.0109646	1.27482	0.0522269	0.350293
	5510	PI 33:1	PI	0.0722893	0.0921462	1.27469	6.13846e-05	0.350143
	1768	FA 34:1;O	FA	0.263163	0.334876	1.2725	0.309125	0.347666
	5928	ACer 57:1;O3	Acer	0.0057975	0.00733866	1.26583	0.288959	0.340085
	6242	ACer 60:4;O2	Acer	0.00183649	0.00232308	1.26496	0.304896	0.33909
	5649	HexCer 43:2;O3	HexCer	0.00177816	0.00224762	1.26401	0.0514374	0.338006
	5745	ACer 56:0;O3	Acer	0.000464896	0.000586666	1.26193	0.323639	0.335629
	7134	PI O-47:10	PI	0.0187921	0.0236997	1.26115	7.70545e-05	0.334743
	2526	CE 15:2	CE	0.0239577	0.0301786	1.25966	0.216404	0.333035
	6989	ACer 61:5;O5	Acer	0.00374493	0.0047148	1.25898	0.331566	0.332259
	6896	MIPC 35:5;O3	MIPC	0.000563213	0.000708949	1.25876	0.029393	0.332001
	6101	SHexCer 41:4;O4	Sulf	0.00293061	0.00368492	1.25739	0.0168585	0.330431
	5258	PS 20:2_21:2	PS	17.7006	22.2395	1.25643	0.03556	0.329328
	5974	PS O-40:0;O	PS	0.0668435	0.0839688	1.2562	0.182717	0.329065
	4171	PE 18:1_22:6	PE	0.222187	0.278894	1.25523	0.150246	0.327947
	3895	EPC 42:2;O2	EPC	0.00447462	0.00561484	1.25482	0.0161414	0.327479
	7698	ACer 67:3;O5	Acer	0.000325287	0.000407901	1.25397	0.39517	0.326506
	6270	PI 20:2_20:2	PI	0.173202	0.216803	1.25174	0.0424403	0.323934
	1333	ST 30:2;O	ST	0.0490312	0.0613637	1.25152	0.141495	0.323686
	6206	IPC 41:2;O4	IPC	0.000688725	0.000860731	1.24975	0.189914	0.321634
	8025	ACer 69:1;O6	Acer	0.000847233	0.00105738	1.24804	0.245158	0.319661
	3632	ACer 47:0;O3	Acer	0.0025482	0.00317881	1.24747	0.393127	0.319008
	6056	PI 15:0_24:4	PI	0.185106	0.230526	1.24538	0.0391388	0.316581
	1183	NAE 23:3;O	NAE	0.00401885	0.00500363	1.24504	0.176054	0.316193
	5720	SHexCer 39:2;O4	Sulf	0.00272974	0.00339598	1.24407	0.0904633	0.315062
	6593	PE 50:3	PE	0.00506054	0.00628801	1.24256	0.0278452	0.313314
	3238	PE 16:0_18:1	PE	0.0494884	0.0613844	1.24038	0.0119291	0.31078
	2469	LPS 25:2	LPS	0.0208266	0.0258267	1.24008	0.324326	0.310437
	5216	PA 44:1	PA	0.144908	0.179542	1.23901	0.248974	0.309184
	6540	SHexCer 42:4;O5	Sulf	0.00568942	0.00704299	1.23791	0.0323943	0.307906
	1061	FA 25:0	FA	0.940122	1.16216	1.23617	0.318788	0.305882
	8073	ACer 71:1;O5	Acer	0.00311183	0.00383648	1.23287	0.372903	0.302017
	8127	ACer 71:1;O6	Acer	0.002201	0.00270358	1.22834	0.423029	0.29671
	846	FA 22:0	FA	2.43955	2.99658	1.22833	0.163126	0.296703
	2963	Cer 42:0;O4	Cer	0.00309062	0.00379051	1.22646	0.460435	0.294497
	7272	MIPC 35:6;O4	MIPC	0.00152113	0.00186171	1.2239	0.0716445	0.29148
	6243	PI 18:0_22:5	PI	0.0753387	0.0921877	1.22364	0.0620717	0.291185
	4028	ACer 49:0;O3	Acer	0.00195913	0.00239245	1.22118	0.402624	0.288273
	4807	PC 36:1;O	PC	0.0231929	0.0282299	1.21718	0.273658	0.283539
	4993	SHexCer 35:3;O5	Sulf	0.00235039	0.00285581	1.21503	0.128083	0.280996
	6241	ACer 59:5;O3	Acer	0.00379626	0.00460792	1.2138	0.336445	0.279535
	4320	CerP 40:2;O6	Cer	0.000527233	0.000639941	1.21377	0.00861608	0.279497
	3891	Cer d30:0_16:0	Cer	0.00434875	0.00527044	1.21194	0.457152	0.277322
	7030	ACer 61:3;O5	Acer	0.000556633	0.000674588	1.21191	0.220533	0.27728
	7978	ACer 69:0;O5	Acer	0.00139496	0.00168959	1.2112	0.326634	0.276443
	7062	MIPC 34:6;O5	MIPC	0.0015328	0.00185424	1.20971	0.11066	0.274657
	1724	ST 22:3;O;HexNAc	ST	0.785158	0.948376	1.20788	0.190889	0.272476
	4711	SHexCer 35:3;O4	Sulf	0.00241593	0.0029154	1.20674	0.111149	0.271115
	3225	ACer 45:5;O3	Acer	0.00225957	0.00272476	1.20588	0.443949	0.270084
	7671	PIP 43:2;O	PIP	0.0301119	0.0363079	1.20577	0.00144844	0.269953
	6181	ACer 57:1;O4	Acer	0.00872206	0.0105108	1.20509	0.301606	0.269137
	5251	PS 37:2;O	PS	0.390252	0.470164	1.20477	0.211649	0.268757
	1865	FA 34:1;O2	FA	0.824146	0.991344	1.20287	0.253561	0.266487
	6150	TG 16:0_18:1_20:1	TG	0.026245	0.0315638	1.20266	0.442792	0.266226
	5636	EPC 47:1;O4	EPC	0.0144208	0.0173351	1.20209	0.0541009	0.265549
	6571	PS 47:5	PS	0.687282	0.826091	1.20197	0.292104	0.265399
	3208	PE 22:3_12:0	PE	0.0101776	0.0122246	1.20113	0.188747	0.264389
	4084	Cer 48:0;O5	Cer	0.00219553	0.0026363	1.20076	0.405059	0.263944
	880	CAR 12:0	Car	0.00113458	0.00136042	1.19906	0.537053	0.261898
	8068	ACer 71:2;O5	Acer	0.00284807	0.00341452	1.19889	0.354286	0.2617
	5840	EPC 48:2;O4	EPC	0.00520107	0.00623231	1.19828	0.0821925	0.260959
	4734	LPI 31:0;O	LPI	0.023819	0.028535	1.19799	0.296904	0.26062
	4482	PI 16:0_16:1	PI	0.00912701	0.0109324	1.19781	0.130521	0.260402
	3048	Cer 44:1;O3	Cer	0.00154413	0.00184544	1.19513	0.52999	0.257166
	4517	SM d26:2_16:2	SM	0.0160043	0.019113	1.19424	0.162425	0.256094
	5453	SHexCer 37:3;O5	Sulf	0.0050573	0.00603664	1.19365	0.120021	0.255377
	2171	PC O-14:1_5:0	PC	0.00285496	0.00340592	1.19298	0.0263124	0.254575
	3654	Cer 47:0;O4	Cer	0.00306061	0.00364818	1.19198	0.396437	0.253357
	2407	CerP 30:0;O5	Cer	0.00441372	0.00525965	1.19166	0.121292	0.25297
	5462	HexCer 44:6;O2	HexCer	0.00119658	0.00142482	1.19075	0.112773	0.251866
	3511	Cer d17:0_27:0	Cer	0.00420129	0.00500139	1.19044	0.464798	0.251497
	5477	ACer 55:0;O3	Acer	0.00473475	0.00563186	1.18947	0.48257	0.250324
	6494	TG 18:1_18:2_20:1	TG	0.0558053	0.0663507	1.18897	0.498652	0.24971
	493	FA 18:1	FA	0.55185	0.65607	1.18885	0.234371	0.249573
	2001	LPC 16:0;O	LPC	0.00155306	0.00184595	1.18859	0.52039	0.249252
	7885	ACer 68:1;O5	Acer	0.0113598	0.0134974	1.18817	0.126097	0.248738
	1405	LPC O-15:2	LPC	0.00515348	0.00611937	1.18743	0.25884	0.247837
	4801	SHexCer 34:1;O5	Sulf	0.00141213	0.00167534	1.1864	0.106329	0.246585
	2690	Cer d18:1_24:1	Cer	0.012696	0.0150361	1.18431	0.466857	0.244049
	8117	ACer 71:2;O6	Acer	0.00589882	0.00698547	1.18421	0.429218	0.243929
	2195	DG O-34:0	DG	0.0142131	0.0168194	1.18337	0.53436	0.242906
	7743	PI 48:9;O	PI	0.0153774	0.0181698	1.18159	0.0408301	0.24073
	2704	CerP 33:1;O5	Cer	0.0018395	0.00216926	1.17927	0.248788	0.237889
	5927	TG 17:0_18:1_18:1	TG	0.00614928	0.00724685	1.17849	0.439042	0.236937
	5485	SHexCer 33:0;O6	Sulf	0.00351609	0.00414205	1.17803	0.121237	0.236373
	5958	ACer 56:1;O4	Acer	0.0027323	0.00321824	1.17785	0.240991	0.236156
	651	FA 20:1	FA	12.2222	14.3908	1.17743	0.547454	0.235642
	6470	PI 40:7	PI	0.0702558	0.0826887	1.17697	0.454727	0.235073
	718	MG O-15:0;O	MG	0.250213	0.294401	1.1766	0.637876	0.234622
	7658	PIP 43:3;O	PIP	0.0105315	0.0123678	1.17436	0.0158367	0.231872
	4302	Cer 49:0;O5	Cer	0.0029842	0.00350288	1.17381	0.441895	0.231198
	911	FA 23:0 (Tricosanoic acid)	FA	0.0728052	0.0853864	1.17281	0.419919	0.229965
	1224	CAR 13:2;O4	Car	0.000933185	0.00109391	1.17223	0.855729	0.229261
	4144	ACer 46:1;O4	Acer	0.00493109	0.00577761	1.17167	0.0387266	0.228565
	2622	Cer 40:1;O3	Cer	0.00521684	0.00611169	1.17153	0.763077	0.228395
	4575	PC 18:0_20:3	PC	9.13529	10.7005	1.17134	0.72137	0.228161
	2851	Cer 41:0;O4	Cer	0.00159064	0.00186141	1.17023	0.578908	0.226795
	8227	ACer 73:1;O6	Acer	0.000261835	0.000306354	1.17003	0.314781	0.22654
	5508	DG 52:0	DG	0.00794016	0.00927783	1.16847	0.520975	0.224619
	5138	SHexCer 37:4;O4	Sulf	0.00291664	0.00340764	1.16835	0.154232	0.224467
	7605	TG 66:16	TG	0.000932317	0.00108907	1.16814	0.387394	0.224208
	2485	LPS 25:1	LPS	0.0432657	0.050473	1.16658	0.428752	0.222288
	3019	PE 16:0_16:0	PE	0.0090465	0.0105454	1.16569	0.020987	0.221184
	1829	LPC 19:2	LPC	0.0164817	0.0192096	1.16551	0.141796	0.220957
	1769	ST 20:3;O;HexNAc	ST	0.713719	0.831639	1.16522	0.375481	0.220602
	5439	ACer 55:1;O3	Acer	0.0135604	0.0158	1.16516	0.48516	0.22053
	459	MG O-13:0	MG	0.390018	0.454254	1.1647	0.593795	0.219959
	6868	ACer 58:6;O6	Acer	0.00146341	0.00170277	1.16357	0.453345	0.218556
	6397	ACer 58:1;O4	Acer	0.00158707	0.00184453	1.16223	0.274105	0.21689
	8717	TG 89:0	TG	0.000643047	0.00074729	1.16211	0.580484	0.216744
	1252	Car 18:1	Car	0.0252132	0.0292978	1.162	0.643259	0.216615
	3473	ACer 42:5;O5	Acer	0.0113678	0.0132007	1.16123	0.299974	0.215658
	5572	PC 21:1_21:1	PC	2.21009	2.5659	1.16099	0.301578	0.215357
	1121	FA 26:1	FA	0.56671	0.657643	1.16046	0.312988	0.214696
	8169	ACer 73:6;O6	Acer	0.00458427	0.00531892	1.16025	0.512832	0.214441
	4997	PE 42:5;O	PE	0.0128318	0.0148804	1.15965	0.0392963	0.213695
	3660	LPC 32:0;O	LPC	0.00273162	0.00316484	1.1586	0.565001	0.212377
	5204	ACer 54:1;O3	Acer	0.000921643	0.00106776	1.15854	0.38698	0.212304
	1317	CAR 20:5	Car	0.00177513	0.00205631	1.15839	0.612811	0.212126
	4371	PG O-37:0	PG	0.0070783	0.00819467	1.15772	0.562533	0.211282
	3731	PE O-18:0_20:1	PE	0.0981762	0.113637	1.15748	0.0257277	0.210988
	754	FA 21:0	FA	0.333026	0.385398	1.15726	0.374145	0.210716
	3490	Cer t24:0_22:0	Cer	0.00205241	0.00237433	1.15685	0.470065	0.210201
	3368	Cer 41:4;O6	Cer	0.00710583	0.00821953	1.15673	0.11522	0.210052
	3650	ACer 44:4;O4	Acer	0.00352062	0.00406838	1.15559	0.0940312	0.208624
	7955	ACer 68:1;O6	Acer	0.00500175	0.00577947	1.15549	0.26556	0.208503
	5957	Cer 53:0;O6	Cer	0.000504164	0.000582453	1.15529	0.625457	0.20825
	2165	LPC 18:2;O	LPC	0.000739285	0.000853823	1.15493	0.356587	0.207807
	8175	ACer 73:5;O6	Acer	0.00163999	0.00189045	1.15272	0.56283	0.205037
	575	FA 19:1	FA	0.829849	0.956408	1.15251	0.568352	0.204778
	2065	LPC 21:0	LPC	0.00357942	0.00412098	1.1513	0.454123	0.203263
	971	FA 24:1 (Nervonic acid)	FA	3.25447	3.74648	1.15118	0.327054	0.203111
	8026	ACer 71:4;O6	Acer	0.000595967	0.000685929	1.15095	0.465489	0.202827
	1940	Cer 36:2;O	Cer	0.00116394	0.00133836	1.14985	0.702646	0.201449
	6073	PS 23:0_21:1	PS	0.436554	0.501784	1.14942	0.15069	0.200909
	5377	PI 18:1_18:2	PI	0.613617	0.704303	1.14779	0.18852	0.198858
	6850	SHexCer 40:3;O6	Sulf	0.00400524	0.00459627	1.14756	0.229924	0.198575
	8172	ACer 73:0;O5	Acer	0.000818858	0.000938716	1.14637	0.473181	0.197074
	4112	PC 16:0_20:3	PC	13.917	15.9396	1.14533	0.353611	0.195768
	3680	PE O-16:0_22:3	PE	0.0222158	0.0254217	1.14431	0.101194	0.194475
	6743	ACer 60:1;O4	Acer	0.00113587	0.0012996	1.14414	0.297646	0.194266
	864	CAR 12:1	Car	0.000385832	0.00044134	1.14387	0.663019	0.19392
	3003	CAR 30:3;O4	Car	0.464491	0.53074	1.14263	0.640945	0.192354
	3574	PE O-38:7	PE	0.00880622	0.0100558	1.1419	0.0298056	0.191436
	2002	LPC 21:4	LPC	0.00434484	0.0049601	1.14161	0.138413	0.191066
	3083	Cer 43:0;O4	Cer	0.00154997	0.00176876	1.14116	0.619271	0.190495
	4546	Cer 51:0;O4	Cer	0.00147102	0.00167742	1.14031	0.475073	0.189426
	3938	PE 18:0_20:1	PE	0.0160948	0.0183421	1.13963	0.284158	0.188569
	4975	ACer 50:5;O4	Acer	0.000786872	0.000893978	1.13612	0.578541	0.184109
	3047	Cer d16:0_26:2	Cer	0.121079	0.13741	1.13488	0.370529	0.182543
	6219	PI 20:3_20:3	PI	0.817617	0.927842	1.13481	0.160254	0.182453
	7918	ACer 67:1;O6	Acer	0.000224258	0.000253514	1.13045	0.467929	0.176903
	3522	PE 18:0_18:2	PE	0.960347	1.0856	1.13043	0.25476	0.176872
	665	FA 20:0	FA	5.73105	6.46955	1.12886	0.462354	0.174865
	6508	SHexCer 42:5;O5	Sulf	0.0513508	0.0579511	1.12853	0.148918	0.17445
	1647	LPC 17:2	LPC	0.00936608	0.0105556	1.127	0.232384	0.172493
	1691	FAHFA 16:0_16:0	FA	0.738288	0.830561	1.12498	0.428695	0.169903
	6803	DG 60:12;O	DG	0.121463	0.136636	1.12492	0.515172	0.169816
	2868	LPG O-31:4	LPG	0.00804606	0.00903099	1.12241	0.634253	0.166601
	4177	EPC 40:4;O4	EPC	0.0011389	0.00127803	1.12215	0.568547	0.16627
	7045	MIPC 32:1;O6	MIPC	0.00138562	0.00155441	1.12182	0.236001	0.165839
	6143	PS 23:0_22:6	PS	4.77609	5.35764	1.12176	0.32494	0.165767
	6329	CerP 51:2;O6	Cer	0.00547595	0.00613586	1.12051	0.317939	0.164155
	6860	DG O-61:10	DG	0.015887	0.0177567	1.11769	0.595269	0.160517
	4466	PE O-20:3_22:2	PE	0.0922335	0.103048	1.11725	0.229206	0.159947
	5604	PS 21:0_21:1	PS	0.537516	0.60016	1.11654	0.334835	0.159038
	3328	Cer t27:0_18:0	Cer	0.00323708	0.00361351	1.11628	0.646386	0.158705
	3311	Cer d23:0_21:1	Cer	0.00338519	0.00377791	1.11601	0.609907	0.15835
	3062	ACer 43:0;O3	Acer	0.00166272	0.00185469	1.11546	0.671155	0.157636
	3532	CE 24:6	CE	0.583869	0.651213	1.11534	0.53894	0.157487
	5032	Cer 53:0;O4	Cer	0.00141803	0.00158145	1.11525	0.64104	0.157367
	667	PA 30:5;O	PA	0.180488	0.201211	1.11482	0.177949	0.156805
	5181	SHexCer 37:3;O4	Sulf	0.00376247	0.00419351	1.11456	0.320514	0.15648
	6041	Hex2Cer 36:4;O3	HexCer	0.00193407	0.00215549	1.11449	0.305499	0.156381
	6338	ACer 59:2;O3	Acer	0.00439928	0.00489761	1.11327	0.667686	0.154808
	3360	Cer d22:0_21:0	Cer	0.00314311	0.00349907	1.11325	0.604486	0.15478
	5408	PI 18:1_18:1	PI	2.8054	3.11979	1.11206	0.112891	0.153241
	5315	SHexCer 36:2;O3	Sulf	0.000581869	0.000646893	1.11175	0.370546	0.152833
	6394	HexCer 49:3;O3	HexCer	0.00158543	0.00175687	1.10813	0.421877	0.14813
	5007	ACer 53:0;O3	Acer	0.00432482	0.00479136	1.10788	0.632049	0.147796
	6534	SHexCer 38:2;O6	Sulf	0.0090986	0.0100521	1.10479	0.260331	0.143775
	3322	CerP 41:4;O3	Cer	0.00352407	0.00389125	1.10419	0.122923	0.142991
	8011	ACer 71:1;O4	Acer	0.00326205	0.00360116	1.10396	0.373825	0.142682
	704	CAR 10:0	Car	0.000320909	0.000354236	1.10385	0.616474	0.142547
	1939	Cer 35:3;O2	Cer	0.0527366	0.0582128	1.10384	0.415253	0.142531
	3429	CAR 33:1;O4	Car	0.320192	0.353419	1.10377	0.506504	0.142445
	8267	TG 74:4;O	TG	0.000917212	0.00101193	1.10326	0.683537	0.141777
	5827	PS 17:1_26:1	PS	2.15707	2.37857	1.10268	0.537633	0.14102
	4076	ACer 46:3;O4	Acer	0.00368257	0.00406005	1.10251	0.357004	0.140785
	6876	SHexCer 40:2;O6	Sulf	0.0134307	0.0148015	1.10206	0.207519	0.140203
	966	FA 24:2	FA	0.430077	0.473429	1.1008	0.458806	0.138552
	6678	PC O-48:9	PC	0.0424634	0.0467338	1.10057	0.713141	0.138248
	3914	HexCer 38:1;O3	HexCer	0.000499302	0.000549352	1.10024	0.627254	0.137818
	3558	ACer 43:1;O4	Acer	0.00174159	0.00191379	1.09887	0.2766	0.136026
	5867	ACer 58:2;O2	Acer	0.000856365	0.000940081	1.09776	0.663991	0.134559
	2151	LPC 22:1	LPC	0.013108	0.0143854	1.09745	0.578418	0.134155
	8216	ACer 73:2;O6	Acer	0.000998133	0.00109514	1.09719	0.628778	0.133809
	6460	PA 53:8	PA	0.092725	0.10151	1.09474	0.291741	0.130587
	5695	ACer 55:2;O4	Acer	1.25121	1.36752	1.09296	0.750637	0.128235
	8037	ACer 69:0;O6	Acer	0.000666258	0.000727787	1.09235	0.637066	0.127434
	3864	Cer 48:0;O4	Cer	0.00144836	0.00158106	1.09162	0.576149	0.126472
	7571	PC 52:4;O	PC	0.229026	0.249276	1.08842	0.698108	0.122237
	7087	SHexCer 42:6;O6	Sulf	0.00507588	0.00551718	1.08694	0.367766	0.120272
	3991	PE O-18:2_22:4	PE	0.0391677	0.0425317	1.08589	0.147861	0.118875
	2121	LPC 22:3	LPC	0.00189144	0.0020532	1.08552	0.617193	0.118386
	6300	HexCer 49:6;O3	HexCer	0.00145469	0.00157822	1.08492	0.550419	0.117588
	6336	ACer 58:2;O4	Acer	0.00046199	0.00050097	1.08438	0.576773	0.116864
	7016	DG O-58:0;O	DG	0.0105357	0.0114223	1.08415	0.707678	0.11656
	7035	PI O-46:8	PI	0.0152777	0.0165142	1.08094	0.413742	0.112283
	5053	HexCer 42:2;O4	HexCer	0.00481168	0.00520084	1.08088	0.525547	0.112205
	3561	CE 24:5	CE	0.0301152	0.0325459	1.08071	0.657644	0.111983
	2152	CAR 24:0;O2	Car	0.372678	0.402341	1.07959	0.471609	0.110489
	8101	TG O-72:1	TG	0.00300485	0.00324348	1.07942	0.475941	0.110252
	3686	Cer 46:0;O5	Cer	0.00235384	0.0025374	1.07798	0.767772	0.108332
	7247	ACer 63:6;O5	Acer	0.00104833	0.00112999	1.07789	0.644671	0.108216
	4847	PC 13:0_26:2	PC	0.584835	0.629966	1.07717	0.59216	0.107245
	4578	CerP 47:2;O3	Cer	0.00207284	0.00223274	1.07714	0.37339	0.107212
	1737	ST 23:5;O6;S	ST	0.560661	0.602541	1.0747	0.577805	0.103931
	3681	PE O-18:2_20:1	PE	0.103317	0.110936	1.07374	0.27559	0.102644
	2836	ACer 42:0;O2	Acer	0.00367654	0.00394665	1.07347	0.870232	0.102279
	3055	HexCer 29:2;O4	HexCer	0.000774216	0.00083096	1.07329	0.7392	0.102044
	5476	ACer 54:1;O4	Acer	0.0090384	0.00970077	1.07328	0.639224	0.102032
	3460	ACer 46:0;O3	Acer	0.00132803	0.00142444	1.0726	0.799453	0.10111
	2276	LPC 20:1	LPC	0.155944	0.167	1.0709	0.368252	0.0988262
	235	FA 13:2;O	FA	0.00100672	0.00107749	1.0703	0.759741	0.0980086
	8156	ACer 73:2;O5	Acer	0.0009537	0.00101989	1.0694	0.729946	0.0968044
	4943	PI 17:1_17:1	PI	1.69021	1.80539	1.06815	0.294966	0.0951078
	1665	LPE 20:1	LPE	0.0732356	0.0782242	1.06812	0.623922	0.095069
	4608	HexCer 40:3;O2	HexCer	0.017043	0.0182006	1.06792	0.684412	0.0948064
	473	MG O-12:0;O	MG	1.88051	2.00427	1.06581	0.836614	0.0919487
	1239	Car 18:2	Car	0.0160177	0.0170714	1.06578	0.865212	0.0919101
	4615	PC 18:0_20:2	PC	7.10096	7.55491	1.06393	0.713199	0.0894007
	1480	FA 31:4;O	FA	0.0131639	0.0140048	1.06388	0.60103	0.0893318
	4115	ACer 46:2;O4	Acer	0.00124019	0.00131659	1.06161	0.57855	0.0862475
	5312	SM d18:2_24:1	SM	0.705097	0.748474	1.06152	0.412809	0.0861312
	470	FA 17:4;O	FA	0.490621	0.520751	1.06141	0.756919	0.0859837
	7436	PC 51:7;O	PC	0.187683	0.199187	1.06129	0.721992	0.0858235
	613	NAE 16:0	NAE	0.0029717	0.00315354	1.06119	0.79784	0.0856849
	666	NAT 10:0;O2	NA	0.0012775	0.00135517	1.0608	0.858112	0.0851486
	5890	HexCer 44:2;O3	HexCer	0.00616183	0.00653507	1.06057	0.508617	0.0848418
	7144	PE 54:6	PE	0.0199129	0.0211188	1.06056	0.377067	0.0848257
	5810	ACer 57:5;O3	Acer	0.00380271	0.00402972	1.0597	0.793866	0.0836534
	1887	LPC 16:0	LPC	7.68883	8.14751	1.05965	0.214508	0.083594
	2446	Cer 37:0;O4	Cer	0.00299481	0.00317288	1.05946	0.574408	0.0833321
	1443	ST 27:7;O2;S	ST	0.435125	0.460963	1.05938	0.673321	0.0832195
	4607	PE 40:2;O	PE	0.0457439	0.0484303	1.05873	0.489184	0.0823322
	1928	Cer 35:4;O2	Cer	0.000168259	0.000178067	1.05829	0.770249	0.0817354
	5920	PC 22:3_22:3	PC	0.860864	0.911008	1.05825	0.762976	0.0816792
	2832	Cer 41:2;O4	Cer	0.000776822	0.000821373	1.05735	0.797252	0.0804526
	2260	LPS 23:1	LPS	0.313368	0.331251	1.05707	0.78419	0.0800643
	5343	Hex2Cer 33:5;O2	HexCer	0.00180049	0.00190304	1.05695	0.659937	0.0799132
	6369	ACer 59:1;O3	Acer	0.00192286	0.00203212	1.05682	0.853206	0.079728
	5673	SHexCer 38:4;O5	Sulf	0.00329747	0.00348209	1.05599	0.647262	0.0785945
	7399	PC 50:2;O	PC	0.126558	0.133466	1.05459	0.663903	0.0766819
	6171	IPC 41:3;O4	IPC	0.00401005	0.00422396	1.05334	0.790785	0.0749766
	606	FA 18:0;O	FA	0.369531	0.3891	1.05296	0.697408	0.0744475
	6362	HexCer 49:4;O3	HexCer	0.00168752	0.0017747	1.05166	0.638509	0.0726697
	6662	PC O-48:10	PC	0.121968	0.128145	1.05065	0.767073	0.0712762
	3764	PE 38:7	PE	0.0148375	0.0155763	1.0498	0.767838	0.0701106
	1424	ST 27:1;O;S (Cholesterol sulfate)	ST	57.8083	60.6477	1.04912	0.652365	0.0691769
	3388	Cer 41:3;O6	Cer	0.00114387	0.00119977	1.04886	0.749212	0.0688283
	3209	CAR 33:4;O3	Car	0.344536	0.361368	1.04886	0.777639	0.0688158
	3336	LPC 30:0;O	LPC	0.00337077	0.00353454	1.04858	0.78317	0.0684436
	1563	CAR 19:1;O3	Car	0.000564023	0.000591163	1.04812	0.930101	0.0678004
	3795	PE 38:6	PE	1.45275	1.52189	1.04759	0.776899	0.0670807
	4986	PI 21:0_13:1	PI	0.131703	0.137909	1.04712	0.505528	0.066423
	6067	IPC 41:6;O4	IPC	0.0071224	0.00745236	1.04633	0.838819	0.0653344
	7163	SHexCer 42:2;O6	Sulf	0.0020939	0.00218743	1.04467	0.685921	0.0630441
	5164	PI 17:0_18:2	PI	0.0940779	0.098241	1.04425	0.532379	0.062469
	5911	PS 41:3	PS	0.233782	0.244062	1.04397	0.747358	0.0620867
	8208	ACer 73:3;O6	Acer	0.00201487	0.00210301	1.04375	0.83894	0.0617724
	7745	ACer 66:0;O5	Acer	0.00128015	0.00133578	1.04346	0.690437	0.0613726
	5220	SHexCer 37:2;O4	Sulf	0.0028009	0.0029194	1.04231	0.751522	0.0597817
	6926	PE 52:3	PE	0.00756247	0.00787309	1.04107	0.588471	0.0580724
	3990	PE O-40:6	PE	0.117904	0.122727	1.0409	0.521562	0.0578318
	6697	ACer 61:2;O3	Acer	0.00132244	0.00137649	1.04087	0.880589	0.0577866
	5568	PS 21:1_21:1	PS	1.43682	1.49392	1.03974	0.773592	0.0562214
	3602	PE O-16:1_22:5	PE	0.0971797	0.101036	1.03968	0.458542	0.0561408
	8257	TG 74:5;O	TG	0.000831577	0.000864473	1.03956	0.825427	0.0559709
	7675	PS 54:3	PS	1.97498	2.05259	1.03929	0.888309	0.055604
	7141	SHexCer 42:3;O6	Sulf	0.00384633	0.00398921	1.03715	0.72986	0.0526193
	1772	CAR 20:0;O2	Car	11.5592	11.9863	1.03695	0.804391	0.0523467
	870	ST 20:5;O6	ST	0.047479	0.0491786	1.0358	0.922934	0.0507413
	6478	PI 38:6	PI	0.0277395	0.0287261	1.03557	0.772845	0.0504196
	3081	ACer 42:0;O4	Acer	0.00128965	0.00133184	1.03272	0.874005	0.046444
	403	SPB 16:1;O	SPB	0.00432654	0.00446632	1.03231	0.808801	0.0458751
	5886	PE 46:7;O	PE	0.0105039	0.0108282	1.03087	0.804903	0.0438641
	2939	Cer t27:0_15:1	Cer	0.0437385	0.0450665	1.03036	0.790759	0.0431541
	7171	PI O-47:8	PI	0.0328083	0.0338042	1.03036	0.737831	0.0431446
	7670	PI 47:8;O	PI	0.00579898	0.00597336	1.03007	0.845321	0.0427437
	7038	DG 58:9;O	DG	3.56114	3.66544	1.02929	0.800769	0.0416476
	5097	EPC 45:2;O4	EPC	0.205892	0.211906	1.02921	0.744379	0.0415373
	4378	PC 16:0_18:2	PC	2.51942	2.59138	1.02856	0.437628	0.0406264
	6476	ACer 59:5;O4	Acer	0.202628	0.208356	1.02827	0.906405	0.0402188
	4888	PC 39:1	PC	0.122516	0.125975	1.02823	0.849016	0.0401585
	2414	Cer 38:1;O3	Cer	0.00314946	0.00323718	1.02785	0.956658	0.0396319
	7393	PIP 39:4	PIP	0.0215401	0.0221389	1.0278	0.603509	0.0395597
	6115	TG 18:1_18:1_18:1	TG	0.188124	0.193343	1.02774	0.911154	0.0394778
	8348	TG 76:4;O	TG	0.00011379	0.000116944	1.02772	0.906971	0.0394438
	8152	CoA 27:5;O	CoA	0.00135299	0.00139042	1.02767	0.821753	0.0393742
	4114	PE O-18:1_22:1	PE	0.0484324	0.0497561	1.02733	0.687518	0.0389024
	6929	ACer 63:6;O3	Acer	0.00152267	0.00156304	1.02651	0.91612	0.0377486
	5329	PC 17:1_24:1	PC	0.486305	0.498817	1.02573	0.851782	0.03665
	4862	Hex2Cer 31:5;O2	HexCer	0.00177694	0.00182254	1.02567	0.823973	0.0365599
	7782	PS 55:1	PS	3.76118	3.85648	1.02534	0.886681	0.036101
	8149	ACer 73:3;O5	Acer	0.00101357	0.00103921	1.02529	0.875918	0.0360296
	3596	LPC 34:7;O	LPC	0.00175988	0.00180069	1.02319	0.815336	0.0330735
	5548	PA 48:2	PA	0.0328626	0.03362	1.02305	0.883917	0.0328724
	4110	PC 15:1_21:2	PC	242.932	248.481	1.02284	0.897196	0.0325851
	6559	PG 45:3	PG	0.00207768	0.00212407	1.02232	0.815604	0.0318528
	6007	PE 46:3;O	PE	0.0109394	0.011161	1.02026	0.719055	0.0289342
	5972	PS 44:4	PS	0.310342	0.316214	1.01892	0.888707	0.0270412
	355	FA 16:1	FA	11.627	11.8446	1.01872	0.966981	0.0267567
	5165	PI O-36:2	PI	0.0107164	0.0109109	1.01815	0.833117	0.0259562
	4725	PC O-40:6	PC	0.101477	0.103299	1.01795	0.916836	0.02567
	2846	DG 35:2;O	DG	0.563044	0.573005	1.01769	0.927757	0.0253002
	6265	ACer 60:3;O2	Acer	0.00182121	0.001853	1.01746	0.945934	0.0249661
	2601	Cer d18:1_23:0	Cer	0.00473245	0.0048109	1.01658	0.936906	0.0237197
	4871	SM d16:0_27:1	SM	0.00645028	0.00655443	1.01615	0.933742	0.0231074
	3394	PE O-18:0_18:1	PE	0.121423	0.123325	1.01567	0.826318	0.0224279
	642	FA 20:2	FA	4.91065	4.98178	1.01448	0.947404	0.020747
	1678	LPE 20:0	LPE	0.0511253	0.0518576	1.01432	0.943286	0.0205198
	8312	PIP 54:2	PIP	1.32771	1.34608	1.01383	0.906784	0.0198195
	6830	SHexCer 40:4;O6	Sulf	0.00214012	0.00216849	1.01326	0.901951	0.0190036
	1071	FA 21:3;O4	FA	0.414562	0.420014	1.01315	0.917357	0.0188493
	1110	FA 22:6;O4	FA	1.98019	2.00588	1.01297	0.921424	0.0185965
	5666	PI 37:2	PI	0.0406505	0.0411707	1.0128	0.864036	0.0183462
	3097	PE O-16:1_18:2	PE	0.269214	0.272605	1.0126	0.856034	0.0180584
	7341	PE 56:9	PE	0.00676226	0.00684724	1.01257	0.852314	0.018017
	1515	CAR 17:0;O2	Car	0.384714	0.389502	1.01244	0.927853	0.017843
	5239	TG 16:0_16:0_18:1	TG	0.0867103	0.0877747	1.01228	0.963033	0.0176013
	4354	PC 34:0;O	PC	0.0160196	0.016214	1.01214	0.93258	0.017407
	8140	ACer 73:5;O4	Acer	0.00324205	0.00328126	1.0121	0.939357	0.017346
	6745	PIP 33:0	PIP	0.0166758	0.0168756	1.01198	0.90522	0.0171834
	454	FA 16:0;O	FA	0.573767	0.580309	1.0114	0.936356	0.0163553
	6264	ACer 58:5;O4	Acer	0.012637	0.0127741	1.01086	0.960427	0.0155772
	1802	LPE 22:5	LPE	0.101149	0.102231	1.0107	0.981451	0.0153522
	5323	PS 23:0_18:2	PS	19.5812	19.7875	1.01053	0.907862	0.0151181
	1144	FA 24:1;O2	FA	0.472051	0.476411	1.00924	0.971183	0.0132638
	755	PA 32:5;O	PA	0.173617	0.175109	1.0086	0.91811	0.0123498
	4468	PE O-42:5	PE	0.0226308	0.0228212	1.00841	0.92381	0.0120828
	5335	ACer 54:0;O2	Acer	0.113635	0.114538	1.00795	0.94282	0.0114216
	783	MG O-16:0;O	MG	0.158605	0.159855	1.00788	0.979029	0.0113274
	5052	PC 18:0_22:3	PC	2.59605	2.61625	1.00778	0.967917	0.0111861
	8236	PC O-65:6	PC	0.0849409	0.0855931	1.00768	0.96952	0.0110347
	4019	PE O-40:5	PE	0.0450663	0.0454076	1.00757	0.926145	0.010884
	4699	TG 12:0_18:1_18:2	TG	0.00670583	0.00675018	1.00661	0.984407	0.00950991
	4645	PE O-43:7	PE	0.00687732	0.00691362	1.00528	0.960659	0.00759565
	7519	ACer 65:2;O5	Acer	0.000195614	0.000196623	1.00516	0.975601	0.00742869
	3985	PC 16:0_16:1	PC	0.015207	0.015285	1.00513	0.946854	0.00737913
	5445	EPC 44:2;O6	EPC	0.00124665	0.00125292	1.00503	0.968333	0.00724418
	4075	PE O-40:3	PE	0.0428778	0.0430741	1.00458	0.95181	0.00659049
	3682	ACer 44:3;O4	Acer	0.000750725	0.000753704	1.00397	0.975086	0.00571261
	3711	PE O-14:1_24:1	PE	0.325304	0.326199	1.00275	0.960003	0.00396213
	2591	LPS 26:1	LPS	0.0610136	0.0611605	1.00241	0.990943	0.00347
	6752	DG 56:8;O	DG	6.95981	6.97534	1.00223	0.983697	0.00321629
	917	FA 19:3;O4	FA	0.320517	0.32105	1.00166	0.989262	0.00239992
	1597	LPC O-17:0	LPC	0.00992492	0.00994024	1.00154	0.98436	0.00222477
	8076	ACer 71:0;O5	Acer	0.000706359	0.000707428	1.00151	0.992753	0.00218296
	7231	PI 42:8;O	PI	0.0120288	0.0120429	1.00117	0.984681	0.0016859
	5880	Hex2Cer 31:2;O5	HexCer	0.00168255	0.00168359	1.00062	0.996046	0.000888375
	5443	PI 18:0_18:1	PI	0.192796	0.192784	0.999936	0.999189	-9.22136e-05
	5349	EPC 46:2;O4	EPC	0.0171463	0.0171447	0.999909	0.999281	-0.000130669
	4410	CerP 41:0;O5	Cer	0.00360282	0.00359805	0.998678	0.993938	-0.0019085
	2281	ST 22:6;O8;GlcA	ST	0.0540078	0.0539234	0.998437	0.997855	-0.00225717
	7005	SHexCer 40:1;O6	Sulf	0.00572974	0.00571936	0.998189	0.98632	-0.00261537
	6050	ACer 59:3;O2	Acer	0.000636651	0.000635141	0.997627	0.991337	-0.00342692
	3114	PE O-16:1_18:1	PE	0.0698482	0.0696326	0.996913	0.947768	-0.00446089
	1602	LPC 15:0;O	LPC	0.00374578	0.00373322	0.996645	0.97189	-0.00484814
	1248	FA 26:1;O2	FA	0.472166	0.470568	0.996616	0.987541	-0.00488976
	5301	ACer 54:6;O4	Acer	0.00138533	0.00138058	0.99657	0.988469	-0.00495674
	8750	PIP 68:10	PIP	0.937418	0.93336	0.995671	0.971415	-0.00625868
	6901	IPC 45:6;O3	IPC	0.00205055	0.00204066	0.99518	0.970337	-0.00697041
	4025	EPC 40:1;O3	EPC	0.000626093	0.000623023	0.995096	0.97507	-0.00709169
	4020	PE O-18:1_22:4	PE	0.0731017	0.072722	0.994806	0.942017	-0.0075127
	1855	LPC 19:1	LPC	0.00994742	0.00989517	0.994747	0.97508	-0.00759832
	4571	PE 40:3;O	PE	0.0228634	0.0227342	0.994352	0.927765	-0.00817138
	1229	FA 20:0;O4	FA	0.518714	0.515407	0.993626	0.988028	-0.00922492
	5756	SHexCer 38:4;O3	Sulf	0.000789478	0.000782478	0.991134	0.947638	-0.0128479
	1575	FA 29:7;O3	FA	0.00282279	0.00279616	0.990567	0.965295	-0.0136737
	5491	PS 42:4	PS	0.407261	0.403378	0.990465	0.921393	-0.0138223
	1776	LPC O-19:0	LPC	0.00430279	0.00426155	0.990415	0.925737	-0.0138947
	6112	CerP 51:1;O5	Cer	0.00166934	0.00165324	0.990355	0.918721	-0.0139825
	4589	SM d23:1_19:1	SM	1.89075	1.87097	0.989539	0.952938	-0.0151721
	3223	CerP 40:2;O3	Cer	0.000914532	0.000904657	0.989202	0.904579	-0.0156625
	3317	DG 39:2;O	DG	0.448956	0.44377	0.988449	0.949427	-0.0167615
	5398	PC 42:7	PC	8.21574	8.1207	0.988432	0.945926	-0.0167858
	5696	ACer 56:1;O3	Acer	0.000852242	0.000841356	0.987227	0.953995	-0.0185464
	1915	Cer 36:4;O	Cer	0.00175609	0.00173289	0.986789	0.97486	-0.019186
	8126	PS 63:7	PS	1.83828	1.81312	0.986309	0.959683	-0.0198885
	5895	ACer 56:3;O4	Acer	0.0769441	0.075796	0.985079	0.938536	-0.0216886
	1969	Cer 34:1;O3	Cer	0.00225877	0.00222304	0.984182	0.948548	-0.0230023
	4198	PE 18:0_22:6	PE	0.657652	0.646288	0.982721	0.909111	-0.0251459
	4264	PE 40:4	PE	0.0234468	0.0230116	0.981442	0.87981	-0.027025
	7305	MIPC 37:6;O4	MIPC	0.00150292	0.00147418	0.980876	0.893465	-0.0278573
	1286	LPC O-13:1	LPC	0.0100069	0.00981321	0.980648	0.86446	-0.0281921
	5924	HexCer 47:4;O3	HexCer	0.0016536	0.00162154	0.980613	0.881049	-0.0282444
	3354	PE O-18:1_18:2	PE	0.34654	0.339368	0.979305	0.755343	-0.0301702
	2579	Cer d18:2_23:0	Cer	0.000279251	0.000273173	0.978232	0.935877	-0.0317514
	4831	SM d24:1_19:1	SM	0.0013685	0.00133759	0.977411	0.881198	-0.0329623
	2058	LPS 21:0	LPS	0.148434	0.145019	0.976992	0.921424	-0.0335807
	335	MG O-11:0	MG	2.43496	2.37742	0.976369	0.92934	-0.034501
	5812	PI 18:1_20:4	PI	1.13032	1.10357	0.976338	0.871037	-0.0345475
	7729	PC 52:2;O	PC	1.64929	1.61	0.976178	0.817904	-0.0347838
	3077	Cer 40:5;O5	Cer	0.00343337	0.00334713	0.974882	0.814535	-0.0367011
	2664	Cer d18:1_24:2	Cer	0.00556306	0.00541586	0.973539	0.84694	-0.0386892
	2870	CerP 37:2;O3	Cer	0.00106377	0.00103547	0.973399	0.786026	-0.0388968
	3221	PE 8:0_26:2	PE	0.0117766	0.0114593	0.973056	0.761023	-0.0394047
	3712	ACer 44:2;O4	Acer	0.00505196	0.00491455	0.972801	0.777306	-0.0397836
	4506	HexCer 42:2;O2	HexCer	0.0137978	0.0134213	0.97271	0.774244	-0.0399188
	5040	SHexCer 39:6;O2	Sulf	0.00279194	0.00271562	0.972665	0.819534	-0.0399854
	4503	PE O-16:0_26:4	PE	0.0599888	0.0583435	0.972573	0.740654	-0.0401216
	4700	EPC 39:3;O5	EPC	0.0100684	0.0097922	0.97257	0.757731	-0.0401261
	4732	ACer 51:1;O4	Acer	0.000898971	0.000873766	0.971963	0.855334	-0.0410271
	7057	IPC 47:2;O2	IPC	0.00603315	0.00586353	0.971885	0.924452	-0.0411421
	4842	PC O-22:6_19:2	PC	0.00371028	0.00360503	0.971631	0.810597	-0.0415198
	7354	PE 56:8	PE	0.016673	0.0161965	0.971421	0.721317	-0.041832
	4172	CerP 42:3;O6	Cer	0.104828	0.101811	0.971219	0.761484	-0.0421317
	5047	PE 42:3;O	PE	0.0065171	0.00632937	0.971194	0.677321	-0.0421692
	3552	PE 18:0_18:1	PE	0.0792666	0.0768719	0.969789	0.789779	-0.0442565
	6321	Hex2Cer 32:1;O5	HexCer	0.00298169	0.0028916	0.969786	0.742249	-0.0442622
	1123	CAR 16:2	Car	1.12495	1.09044	0.969327	0.92177	-0.0449452
	7485	PG 53:3;O	PG	0.13255	0.128482	0.96931	0.830613	-0.0449702
	3323	PE O-18:2_18:2	PE	0.0509735	0.0493467	0.968084	0.746944	-0.046796
	4579	ACer 48:2;O4	Acer	0.00274366	0.00265056	0.966067	0.663821	-0.0498049
	1551	FA 30:7;O3	FA	0.824073	0.795919	0.965836	0.869698	-0.0501497
	5582	PI 17:0_20:4	PI	0.352699	0.340263	0.964741	0.745661	-0.0517864
	2958	HexCer 33:2;O2	HexCer	0.00169802	0.00163804	0.964676	0.794469	-0.0518836
	4009	SHexCer 34:1;O2	Sulf	0.00115992	0.0011183	0.96412	0.695452	-0.052716
	7361	SM 52:3;O3	SM	0.00168544	0.00162491	0.964086	0.797101	-0.0527665
	583	SPB 18:3;O2	SPB	0.0154297	0.0148704	0.963755	0.773119	-0.0532616
	5844	Cer 54:0;O5	Cer	0.00309056	0.00297826	0.963663	0.769832	-0.053399
	243	NAE 11:1	NAE	0.00538077	0.00518484	0.963586	0.871021	-0.0535146
	3732	HexCer 37:0;O3	HexCer	0.00292626	0.0028179	0.962969	0.901452	-0.054439
	4018	PE O-18:0_22:5	PE	0.194873	0.187602	0.962688	0.631067	-0.0548603
	3004	Cer 38:3;O6	Cer	0.00085206	0.000819482	0.961765	0.837028	-0.056244
	8838	TG O-95:8	TG	0.00223262	0.00214718	0.961731	0.76794	-0.056294
	2348	LPC 24:2	LPC	0.00342784	0.0032951	0.961277	0.79948	-0.0569755
	2923	ACer 42:1;O3	Acer	0.00608938	0.00584712	0.960217	0.794691	-0.0585676
	2332	CE 12:0;O2	CE	0.0168437	0.0161723	0.960137	0.865733	-0.058688
	2038	LPC 18:2	LPC	6.34054	6.08689	0.959995	0.460446	-0.0589012
	3767	PE O-39:7	PE	0.0176443	0.0169298	0.959504	0.484907	-0.0596396
	6633	ACer 58:3;O4	Acer	0.00387946	0.00372195	0.9594	0.814111	-0.0597956
	5203	ACer 53:1;O4	Acer	0.000485034	0.000465342	0.959399	0.797229	-0.0597967
	4980	ACer 53:1;O3	Acer	0.0148345	0.0142267	0.959025	0.857313	-0.0603596
	5470	PC 42:5	PC	0.952035	0.912811	0.9588	0.781985	-0.0606989
	2617	CerP 32:0;O5	Cer	0.00921513	0.00883285	0.958516	0.672882	-0.0611259
	5480	LPI 33:3;O	LPI	0.0214903	0.0205861	0.957926	0.788456	-0.0620146
	3601	PE O-18:2_20:4	PE	0.170008	0.162836	0.957814	0.430476	-0.0621821
	323	NAE 11:1;O	NAE	0.00442883	0.00423814	0.956943	0.856242	-0.0634949
	5586	SM 42:3;O3	SM	0.000671771	0.000642639	0.956634	0.817584	-0.0639603
	3679	CerP 43:3;O3	Cer	0.005672	0.00542392	0.956262	0.590691	-0.0645228
	3502	PC 17:0_16:4	PC	0.246991	0.236123	0.955997	0.784742	-0.0649215
	2354	ST 29:1;O2;GlcA	ST	0.454849	0.434728	0.955765	0.77533	-0.065272
	8198	Hex(3)-Cer 42:2;O2	HexCer	0.00082999	0.000793129	0.955589	0.623266	-0.0655378
	5962	CE 33:4	CE	0.0246314	0.0235349	0.955482	0.815392	-0.0656988
	5080	PS 20:1_20:1	PS	2.23393	2.13349	0.955037	0.591012	-0.0663716
	3965	PC 17:0_18:1	PC	9.30045	8.87817	0.954596	0.794217	-0.0670371
	3021	ACer 43:2;O3	Acer	0.0207692	0.0198221	0.954398	0.765285	-0.0673377
	5829	ACer 53:3;O4	Acer	0.001217	0.00116083	0.953845	0.730219	-0.0681734
	5266	HexCer t16:2_27:1	HexCer	0.0189231	0.0180447	0.953576	0.616953	-0.0685801
	5166	EPC 41:3;O5	EPC	0.0163394	0.0155655	0.952638	0.483071	-0.0699999
	521	FA 18:0	FA	442.7	421.692	0.952545	0.731597	-0.0701409
	7127	PE 54:7	PE	0.0422944	0.0402512	0.95169	0.477019	-0.0714363
	161	FA 13:3	FA	0.00182371	0.00173458	0.951123	0.825561	-0.0722968
	3925	EPC 42:1;O2	EPC	0.00220592	0.00209548	0.949938	0.686463	-0.0740953
	6624	PC 45:8	PC	0.193251	0.183571	0.94991	0.647989	-0.0741366
	4058	Cer 49:0;O4	Cer	0.00170938	0.00162297	0.949449	0.710767	-0.0748376
	4416	CerP 43:2;O6	Cer	0.00144067	0.00136768	0.949338	0.657338	-0.0750055
	6777	EPC 51:6;O6	EPC	0.00101636	0.000964571	0.94904	0.621366	-0.0754594
	808	ST 22:0;O	ST	0.353391	0.334884	0.94763	0.92692	-0.0776042
	4216	ACer 49:3;O4	Acer	0.00541839	0.0051313	0.947016	0.849726	-0.0785395
	4631	DG O-49:0	DG	0.0439486	0.0416145	0.94689	0.719944	-0.078731
	1584	LPC O-17:1	LPC	0.00456838	0.00432234	0.946142	0.607567	-0.0798711
	6687	MIPC 33:0;O3	MIPC	0.00386467	0.00365527	0.945815	0.442293	-0.0803703
	788	ST 22:1;O	ST	0.0312886	0.0295758	0.945259	0.916042	-0.0812189
	5741	TG 16:0_18:0_18:1	TG	0.0167335	0.0158114	0.944896	0.805551	-0.0817724
	2061	NAT 30:4;O	NA	269.792	254.788	0.944388	0.679915	-0.0825488
	1492	LPC 15:1	LPC	0.0361484	0.0340956	0.94321	0.779233	-0.0843498
	4515	PI 16:0_16:0	PI	0.0130531	0.0123043	0.942631	0.61385	-0.0852351
	1668	FA 29:7;O4	FA	0.00139853	0.00131808	0.942472	0.858976	-0.0854785
	7209	ACer 65:6;O3	Acer	0.00054864	0.000517069	0.942457	0.818678	-0.0855008
	888	MG O-17:0;O	MG	0.126642	0.119346	0.942387	0.894062	-0.0856085
	2774	SM d15:0_16:1	SM	0.00270185	0.00254566	0.942193	0.470648	-0.0859059
	4380	PE O-22:3_20:4	PE	0.454214	0.427848	0.941952	0.527908	-0.086275
	4173	PE O-41:7	PE	0.0237673	0.0223835	0.941777	0.474574	-0.0865433
	1395	CAR 18:3	Car	0.00217901	0.00205154	0.941501	0.735002	-0.0869652
	4262	PC 17:2_20:3	PC	0.242161	0.22793	0.941232	0.742647	-0.0873779
	6077	ACer 52:2;O6	Acer	0.00370344	0.00348578	0.941227	0.523851	-0.0873848
	5341	PI 16:0_20:4	PI	3.22636	3.03595	0.940984	0.468555	-0.0877581
	6545	IPC 43:4;O4	IPC	0.00460131	0.00432908	0.940836	0.791662	-0.0879854
	5273	PA 44:7;O	PA	0.140062	0.131742	0.940601	0.511168	-0.0883447
	542	FA 16:1;O2	FA	0.00197524	0.00185483	0.93904	0.833293	-0.0907409
	4815	PC 22:1_17:2	PC	1.77711	1.66856	0.938917	0.715539	-0.0909306
	5031	ACer 52:0;O4	Acer	0.00694514	0.00652073	0.938892	0.682955	-0.090969
	4243	LPC 34:0	LPC	0.0123233	0.0115597	0.938041	0.60046	-0.0922776
	2937	CerP 35:0;O5	Cer	0.00257007	0.00240879	0.937249	0.533686	-0.0934958
	7631	TG 62:10;O3	TG	0.000804457	0.000753975	0.937246	0.659649	-0.0934999
	2428	DG O-35:1	DG	0.014001	0.0131133	0.936595	0.688742	-0.094502
	8651	TG 87:17	TG	0.000865749	0.000810697	0.936411	0.68008	-0.0947862
	3224	HexCer 34:1;O3	HexCer	0.00467277	0.00437525	0.936329	0.466448	-0.0949121
	6592	PS 47:4	PS	0.368027	0.344205	0.935269	0.646606	-0.0965466
	5369	PS 20:0_21:1	PS	10.456	9.77702	0.935064	0.552464	-0.0968633
	8166	ACer 73:1;O5	Acer	0.000442644	0.00041383	0.934904	0.739297	-0.0971091
	5111	PS 21:0_19:1	PS	4.2453	3.96579	0.93416	0.529286	-0.0982584
	6675	ACer 61:3;O3	Acer	0.00100754	0.000941017	0.933971	0.718566	-0.0985509
	2042	NAT 30:5;O	NA	1.22117	1.14026	0.933746	0.582598	-0.098898
	8053	PIP2 43:2;O	PIP	0.0125189	0.0116864	0.933499	0.345041	-0.0992798
	2739	Cer 40:0;O4	Cer	0.0015375	0.001434	0.932678	0.751403	-0.10055
	5231	PC 41:5	PC	0.388547	0.362155	0.932075	0.716312	-0.101482
	1402	CAR 15:3;O4	Car	0.0118807	0.0110687	0.931654	0.722417	-0.102134
	196	FA 14:4	FA	0.00154738	0.00144105	0.931287	0.704551	-0.102703
	5751	EPC 48:5;O4	EPC	0.00320528	0.00298368	0.930862	0.490871	-0.10336
	4033	LPC 34:1;O	LPC	0.00192037	0.00178734	0.930731	0.784922	-0.103563
	4272	ACer 49:1;O4	Acer	0.0431015	0.0401124	0.93065	0.801968	-0.103689
	5079	PS 40:2	PS	2.95313	2.74702	0.930204	0.543941	-0.10438
	1413	LPC O-15:1	LPC	0.0112944	0.0104954	0.92926	0.453004	-0.105846
	4507	ACer 50:1;O4	Acer	0.0281158	0.0261206	0.929037	0.781282	-0.106191
	7592	TG 66:17	TG	0.00100423	0.000932681	0.928754	0.654461	-0.106632
	5103	DG O-51:0	DG	0.0419388	0.0389236	0.928107	0.554183	-0.107638
	1579	DG O-22:0;O2	DG	0.559499	0.518732	0.927137	0.282754	-0.109146
	5527	PE 44:3;O	PE	0.013093	0.0121384	0.927087	0.224235	-0.109223
	2926	ACer 43:0;O2	Acer	0.00184575	0.00171114	0.927068	0.651067	-0.109253
	3623	PE O-18:2_20:3	PE	0.0440142	0.0407929	0.926812	0.228454	-0.109651
	5293	PS 21:0_20:3	PS	12.0401	11.1509	0.926151	0.500924	-0.110681
	1807	NAT 27:4	NA	0.00219696	0.0020323	0.92505	0.647693	-0.112397
	7404	Hex2Cer 43:2;O4	HexCer	0.00289006	0.00267253	0.924732	0.320313	-0.112893
	5117	PC 24:0_16:1	PC	0.469441	0.433615	0.923684	0.625552	-0.114529
	6881	PE 52:5	PE	0.02877	0.0265738	0.923665	0.186894	-0.114559
	4470	ACer 50:2;O4	Acer	0.0177514	0.0163963	0.923661	0.785818	-0.114565
	594	FA 18:1;O	FA	2.05919	1.90181	0.923574	0.591216	-0.114701
	2409	LPC O-22:0	LPC	0.00513281	0.00473931	0.923337	0.299822	-0.115071
	1738	FA 29:7;O3	FA	1.30248	1.20259	0.923308	0.684722	-0.115117
	6140	Hex2Cer 35:2;O4	HexCer	0.00614523	0.00567044	0.922739	0.38508	-0.116006
	4695	EPC 42:3;O4	EPC	0.589272	0.54369	0.922647	0.616363	-0.11615
	4275	EPC 37:1;O5	EPC	0.00355098	0.00327626	0.922635	0.45672	-0.116169
	8645	Hex(3)-HexNAc-Cer 40:1;O2	HexCer	0.000451375	0.000416434	0.922591	0.459937	-0.116237
	2566	Cer 42:2;O	Cer	0.00493388	0.00454446	0.921073	0.730793	-0.118613
	3061	Cer t19:1_24:0	Cer	0.0124176	0.0114358	0.920933	0.519643	-0.118833
	6423	ACer 58:0;O4	Acer	0.00162131	0.00149276	0.920714	0.49182	-0.119175
	6108	PC 42:8	PC	0.00664605	0.00610769	0.918996	0.45296	-0.12187
	1639	LPC O-18:4	LPC	0.049626	0.045588	0.918632	0.646183	-0.122442
	6330	HexCer 49:5;O3	HexCer	0.00202956	0.00186205	0.917463	0.410434	-0.124278
	5790	EPC 48:4;O4	EPC	0.0011012	0.00100949	0.916722	0.41701	-0.125444
	5573	HexCer 44:1;O4	HexCer	0.00247555	0.00226788	0.916113	0.207016	-0.126403
	5465	SHexCer 40:1;O2	Sulf	0.00104842	0.000959964	0.915631	0.616609	-0.127161
	5947	PS 44:5	PS	2.07964	1.90391	0.915499	0.585236	-0.127369
	3819	EPC 38:1;O5	EPC	0.000608542	0.000556857	0.915068	0.466735	-0.128049
	3132	PE O-18:1_16:0	PE	0.0139866	0.0127948	0.914793	0.117806	-0.128483
	1558	Cer d31:5	Cer	0.0322584	0.0295095	0.914784	0.303343	-0.128496
	4003	PA 42:6	PA	0.366004	0.334693	0.914453	0.526333	-0.129019
	7183	EPC 52:3;O6	EPC	0.0177355	0.0162134	0.914173	0.516017	-0.129461
	6308	PA 50:10	PA	0.211556	0.193378	0.914072	0.230252	-0.129621
	6174	PS 45:5	PS	7.93567	7.24895	0.913465	0.602706	-0.130578
	7184	PE 54:4	PE	0.00582754	0.00532274	0.913377	0.159509	-0.130718
	197	FA 14:3	FA	0.350091	0.319668	0.913099	0.380045	-0.131157
	2707	Cer d18:1_24:0	Cer	0.0181181	0.0165359	0.912672	0.708227	-0.131832
	1937	LPC 20:2	LPC	0.0796777	0.0727002	0.912428	0.602607	-0.132217
	1533	LPC 15:0	LPC	0.0656833	0.059875	0.911571	0.633306	-0.133573
	3374	PE O-18:1_18:1	PE	0.0552072	0.0503095	0.911285	0.0670803	-0.134026
	1693	Cer 32:2;O	Cer	0.00681244	0.0062025	0.910467	0.634353	-0.135321
	2809	HexCer 28:2;O3	HexCer	0.00227433	0.00206924	0.909825	0.640036	-0.136339
	4560	SM d25:3_17:0	SM	0.430812	0.391955	0.909804	0.546026	-0.136373
	5162	ACer 53:2;O4	Acer	0.000574845	0.000522973	0.909763	0.568381	-0.136437
	6128	SHexCer 40:6;O3	Sulf	0.00190034	0.00172794	0.909275	0.453518	-0.137212
	4614	PC 18:1_20:1	PC	14.4939	13.1777	0.909191	0.568627	-0.137345
	2949	DG 36:2;O	DG	0.438475	0.398544	0.908932	0.593473	-0.137755
	6325	PE 48:7;O	PE	0.0196288	0.0178312	0.90842	0.46699	-0.138569
	2460	CerP 34:1;O2	Cer	0.00100887	0.000916357	0.908297	0.436822	-0.138764
	1336	LPC 13:1	LPC	0.0021195	0.00192442	0.90796	0.473968	-0.1393
	421	MG O-12:0	MG	2.09074	1.89565	0.906686	0.705295	-0.141325
	5542	PI 37:5	PI	0.00930319	0.00843455	0.90663	0.25365	-0.141415
	5875	EPC 48:1;O4	EPC	0.00282335	0.00255871	0.906266	0.38949	-0.141994
	5667	EPC 43:3;O5	EPC	0.00294895	0.00267184	0.906032	0.328388	-0.142367
	2458	LPS 25:3	LPS	0.105393	0.0954718	0.905869	0.51179	-0.142626
	5381	TG 48:4;O	TG	1.91725	1.73603	0.905479	0.585974	-0.143248
	267	MG O-10:0	MG	1.0794	0.977179	0.905294	0.705438	-0.143541
	1925	CerP 29:1;O2	Cer	0.000784155	0.000709841	0.90523	0.214218	-0.143643
	7923	TG 69:16;O2	TG	0.00840617	0.00759524	0.903531	0.482032	-0.146353
	6160	SHexCer 40:5;O3	Sulf	0.00192162	0.00173609	0.903455	0.25468	-0.146475
	1246	MG O-21:0	MG	0.510769	0.46145	0.903442	0.711954	-0.146497
	6598	ACer 61:6;O3	Acer	0.0032042	0.00289442	0.90332	0.681045	-0.14669
	8715	Hex(3)-HexNAc-Cer 42:2;O2	HexCer	0.00173408	0.00156614	0.903154	0.278345	-0.146956
	6253	ACer 56:0;O4	Acer	0.00150434	0.001358	0.902719	0.341788	-0.147651
	6518	Hex2Cer 38:2;O3	HexCer	0.0018365	0.00165763	0.902604	0.328395	-0.147834
	1790	LPC 17:0;O	LPC	0.00210824	0.00190197	0.90216	0.514354	-0.148544
	1856	Cer 32:5;O2	Cer	0.00201934	0.00182153	0.902041	0.640833	-0.148735
	5287	IPC 40:6;O2	IPC	0.000985515	0.000888883	0.901947	0.684474	-0.148885
	2798	EPC 32:1;O4	EPC	0.000447356	0.00040322	0.90134	0.400786	-0.149857
	4746	PC 38:6;O	PC	0.0735572	0.0662227	0.900288	0.663151	-0.151542
	2848	Cer 41:2;O2	Cer	0.00156524	0.00140825	0.899698	0.597088	-0.152488
	1021	NAE 20:0;O	NAE	0.00521477	0.00469015	0.899396	0.835685	-0.152972
	7563	PE 58:8	PE	0.00837066	0.00752775	0.899302	0.191372	-0.153123
	6305	ACer 59:3;O3	Acer	0.00294017	0.00264342	0.899072	0.646325	-0.153492
	7228	EPC 53:0;O5	EPC	0.00276086	0.00248173	0.898897	0.47587	-0.153772
	8018	ACer 69:2;O6	Acer	0.000877061	0.000788186	0.898667	0.661643	-0.154141
	5132	SM d15:1_26:0	SM	0.418957	0.376235	0.898028	0.228533	-0.155168
	8064	ACer 71:3;O5	Acer	0.00266076	0.00238895	0.897845	0.569977	-0.155462
	5075	PC 39:6	PC	0.322036	0.288978	0.897347	0.607037	-0.156262
	5088	PC 22:0_18:2	PC	3.57092	3.20417	0.897293	0.532355	-0.156348
	4446	EPC 45:5;O2	EPC	0.00323178	0.00289934	0.897135	0.24403	-0.156604
	2504	LPS 25:0	LPS	0.0146574	0.0131427	0.896662	0.550602	-0.157364
	6869	DG O-57:0;O2	DG	0.0381552	0.0342052	0.896476	0.371239	-0.157663
	5340	PI 18:2_18:2	PI	0.0954584	0.0854946	0.895622	0.385944	-0.159038
	6028	PA 51:9	PA	0.130396	0.116673	0.894759	0.523109	-0.16043
	3213	Cer d17:0_25:0	Cer	0.0156667	0.0140153	0.894593	0.344459	-0.160696
	3774	PC 16:0_18:1	PC	508.914	455.013	0.894087	0.338689	-0.161513
	5614	TG 16:0_18:2_18:2	TG	1.69849	1.51854	0.894053	0.512686	-0.161568
	3726	CerP 41:3;O5	Cer	0.00186995	0.00167066	0.893421	0.414317	-0.162588
	1649	LPC O-18:3	LPC	0.0145511	0.0129998	0.893389	0.563572	-0.162639
	4344	SM d15:2_26:0	SM	0.105929	0.0945474	0.892554	0.489577	-0.163988
	1589	ST 29:1;O;S	ST	1.98493	1.7708	0.892125	0.396296	-0.164682
	4196	PC 37:7	PC	1.31824	1.1746	0.891042	0.614585	-0.166435
	2474	ST 30:1;O2;GlcA	ST	0.800432	0.713095	0.890888	0.44199	-0.166683
	7749	Hex(3)-Cer 34:1;O2	HexCer	0.000935589	0.000833476	0.890857	0.191064	-0.166734
	5978	SHexCer 42:0;O2	Sulf	0.0015809	0.00140823	0.890773	0.530122	-0.16687
	1760	LPC O-19:1	LPC	0.00157647	0.00140358	0.890333	0.337666	-0.167583
	5190	PC 41:6	PC	4.47535	3.98433	0.890283	0.50401	-0.167665
	5896	ACer 57:2;O3	Acer	0.010524	0.00936325	0.889704	0.633405	-0.168602
	1313	Cer 30:3;O	Cer	0.000841083	0.000748124	0.889476	0.628762	-0.168972
	5910	SHexCer 40:3;O4	Sulf	0.000780933	0.00069461	0.889461	0.380494	-0.168997
	5655	HexCer 43:0;O5	HexCer	0.00860907	0.00765704	0.889415	0.0847276	-0.169071
	7310	ACer 60:0;O6	Acer	0.00404899	0.00360088	0.889327	0.585272	-0.169214
	3008	ACer 43:3;O3	Acer	0.000515164	0.00045789	0.888824	0.574644	-0.17003
	3002	LPS 30:2	LPS	0.0122975	0.0109296	0.88877	0.717859	-0.170118
	3581	PC 15:0_18:1	PC	7.85978	6.98466	0.888659	0.562654	-0.170299
	3796	PE O-16:1_22:6;O (PE O-16:1/14-HDoHE)	PE	0.00966714	0.00859032	0.88861	0.407158	-0.170378
	2830	CerP 34:0;O5	Cer	0.00195826	0.00173937	0.888222	0.194126	-0.171008
	4505	HexCer 42:3;O2	HexCer	0.00237237	0.00210606	0.887748	0.557142	-0.171778
	3054	IPC 28:1;O2	IPC	0.00120874	0.00107294	0.88765	0.605131	-0.171937
	2558	ST 29:4;O4;GlcA	ST	0.500838	0.444498	0.887509	0.458056	-0.172166
	8708	PIP2 62:5	PIP	0.00410726	0.00364475	0.887392	0.182664	-0.172357
	3808	CerP 41:1;O5	Cer	0.00528423	0.00468642	0.886868	0.192669	-0.173208
	1358	FA 30:6;O	FA	0.26922	0.238721	0.886714	0.659715	-0.173459
	6523	ACer 63:6;O2	Acer	0.116415	0.103112	0.885725	0.379457	-0.17507
	5774	CerP 52:4;O3	Cer	0.000919557	0.00081415	0.885372	0.393894	-0.175645
	5611	PC 25:0_17:1	PC	0.465279	0.411763	0.88498	0.383091	-0.176283
	4191	EPC 41:1;O4	EPC	0.00152272	0.00134744	0.88489	0.159817	-0.176431
	5147	PC 18:0_18:1;O;Cyc	PC	0.000114056	0.000100913	0.884766	0.484727	-0.176633
	5862	PS 26:0_17:1	PS	4.15574	3.67638	0.884653	0.40075	-0.176817
	8795	CL 69:11	CL	0.131146	0.115978	0.88434	0.47436	-0.177327
	3147	HexCer 31:3;O3	HexCer	0.00216808	0.00191719	0.884284	0.617971	-0.177418
	1433	ST 27:0;O;S	ST	0.581104	0.513801	0.884179	0.412824	-0.177589
	1712	CAR 19:0;O2	Car	0.00573683	0.00507149	0.884023	0.515905	-0.177845
	1948	LPC 19:1;O	LPC	0.00115181	0.00101782	0.883668	0.184299	-0.178423
	1886	LPS O-19:0;O	LPS	0.180673	0.159628	0.883518	0.490341	-0.178669
	4174	PC O-16:0_18:2	PC	0.0367357	0.0324367	0.882976	0.168269	-0.179554
	6000	IPC 38:2;O6	IPC	0.00914851	0.00807708	0.882885	0.131162	-0.179702
	7442	MIPC 37:6;O5	MIPC	0.00396885	0.0035022	0.882421	0.187075	-0.180461
	6385	Hex2Cer 35:2;O5	HexCer	0.0035225	0.00310716	0.88209	0.0733251	-0.181002
	5250	SHexCer 36:2;O5	Sulf	0.00380832	0.00335882	0.881969	0.402383	-0.1812
	5658	TG 16:0_18:1_18:2	TG	1.87234	1.6507	0.881625	0.381479	-0.181764
	1787	DG O-30:2	DG	0.00471199	0.00415415	0.881613	0.334857	-0.181782
	3728	PC 17:1_17:1	PC	605.811	534.047	0.881539	0.26497	-0.181903
	4427	EPC 41:3;O4	EPC	0.00398838	0.00351583	0.881518	0.656115	-0.181938
	8768	CL 68:11	CL	0.142292	0.125426	0.881467	0.296507	-0.182021
	4462	PC 16:0_22:6	PC	522.757	460.681	0.881253	0.299549	-0.182371
	4175	PC O-16:1_18:1	PC	0.00354762	0.0031251	0.880901	0.0453577	-0.182949
	6558	PI O-43:8	PI	0.00453102	0.00398879	0.88033	0.30531	-0.183883
	2268	ST 28:0;O2;GlcA	ST	0.5535	0.48715	0.880127	0.379382	-0.184217
	5489	IPC 38:2;O4	IPC	0.00146362	0.00128739	0.879592	0.45263	-0.185094
	2380	DG O-36:2	DG	0.0286757	0.0252189	0.879452	0.667215	-0.185323
	552	SPB 17:0;O2	SPB	0.0224705	0.0197459	0.87875	0.292343	-0.186476
	5507	ACer 54:0;O4	Acer	0.00233157	0.0020481	0.878421	0.332434	-0.187016
	6605	PI 38:1	PI	0.00936992	0.00823069	0.878416	0.202395	-0.187025
	2920	LPS 29:0	LPS	0.0160906	0.0141338	0.878387	0.473094	-0.187071
	3981	SHexCer 14:0_22:2;O2	Sulf	0.00328522	0.00288514	0.87822	0.169218	-0.187345
	1924	LPC 20:3	LPC	0.368407	0.323404	0.877845	0.503856	-0.187963
	3890	TG 14:0_14:0_16:0	TG	0.00464167	0.00407362	0.87762	0.568906	-0.188331
	2500	ST 30:0;O2;GlcA	ST	5.3196	4.66827	0.877562	0.303305	-0.188427
	5694	CerP 49:0;O5	Cer	0.000728517	0.000638789	0.876836	0.171869	-0.189622
	3476	LPC 33:5;O	LPC	0.00208952	0.00183006	0.875832	0.0923222	-0.191274
	3913	CerP 44:2;O3	Cer	0.00210863	0.00184435	0.874667	0.214605	-0.193195
	443	FA 16:1;O	FA	0.836676	0.731626	0.874443	0.327139	-0.193563
	1638	LPE 20:3	LPE	0.227569	0.198976	0.874354	0.468877	-0.19371
	3625	ACer 44:5;O4	Acer	0.0193453	0.0169066	0.873943	0.147019	-0.194389
	3995	ACer 43:1;O6	Acer	0.00222147	0.00194086	0.873684	0.197456	-0.194816
	4841	PS 21:0_18:2	PS	172.535	150.714	0.873528	0.14148	-0.195075
	7006	Hex2Cer 42:2;O2	HexCer	0.000445231	0.00038889	0.873456	0.181307	-0.195192
	6790	TG O-60:13	TG	0.00737125	0.0064335	0.872783	0.288386	-0.196305
	4211	PC O-18:1_16:0	PC	0.0232411	0.0202531	0.871437	0.0140139	-0.198532
	4924	PE O-44:6	PE	0.0253661	0.022101	0.87128	0.165268	-0.198792
	647	ST 20:0;O	ST	0.00860381	0.00749192	0.870768	0.722522	-0.199639
	4680	PE 41:7;O	PE	0.00565042	0.0049202	0.870767	0.149614	-0.199642
	8403	TG O-81:14	TG	0.000607461	0.000528584	0.870152	0.276382	-0.20066
	3486	TG 12:0_12:0_18:1	TG	0.000906276	0.00078855	0.870099	0.672046	-0.200749
	5086	EPC 44:5;O4	EPC	0.232614	0.202304	0.8697	0.478331	-0.20141
	4792	EPC 44:4;O4	EPC	0.00221428	0.00192519	0.869442	0.155205	-0.201838
	4958	IPC 38:1;O2	IPC	0.00101745	0.000884512	0.869345	0.102059	-0.201999
	692	CAR 10:1	Car	0.00050586	0.000439487	0.868792	0.522093	-0.202917
	5609	HexCer 43:1;O5	HexCer	0.0118226	0.0102704	0.868714	0.0340179	-0.203046
	4081	ACer 48:0;O4	Acer	0.0129952	0.0112882	0.868644	0.455501	-0.203163
	5382	SM d17:0_25:1	SM	0.0409719	0.0355882	0.868602	0.190762	-0.203232
	391	FA 16:0	FA	2.73688	2.37431	0.867524	0.18309	-0.205024
	1374	FA 24:2;O3	FA	0.208643	0.180868	0.866876	0.523301	-0.206102
	7336	SHexCer 44:6;O6	Sulf	0.00559962	0.00485394	0.866833	0.124027	-0.206173
	5994	SHexCer 38:4;O4	Sulf	0.00118666	0.00102862	0.866817	0.270171	-0.206201
	4246	TG 12:0_16:0_18:2	TG	0.00939084	0.00813739	0.866525	0.671548	-0.206687
	5394	PE 44:7;O	PE	0.0136802	0.0118408	0.865542	0.0249798	-0.208325
	5005	TG 15:0_16:0_18:1	TG	0.0105747	0.00915016	0.865288	0.488095	-0.208747
	4760	TG 14:0_16:0_18:1	TG	0.0299198	0.0258761	0.864848	0.570166	-0.209482
	2364	NAT 32:6;O2	NA	0.403827	0.349025	0.864295	0.567508	-0.210405
	3862	TG 12:0_14:0_18:1	TG	0.00491164	0.00424348	0.863964	0.644076	-0.210957
	8515	TG 79:2;O3	TG	0.00159668	0.00137945	0.86395	0.575285	-0.21098
	1126	FA 22:4;O4	FA	0.723124	0.624456	0.863552	0.292879	-0.211644
	4573	PC 20:1_18:2	PC	45.371	39.1725	0.863382	0.370207	-0.211929
	5791	PA O-52:8	PA	0.134689	0.116258	0.863161	0.25784	-0.212298
	3310	ACer 48:5;O2	Acer	0.00191332	0.00165101	0.862903	0.27117	-0.21273
	4002	EPC 38:2;O6	EPC	0.0249071	0.0214769	0.862279	0.0661696	-0.213774
	5435	HexCer 41:0;O6	HexCer	0.00458529	0.00395348	0.86221	0.0550004	-0.213888
	8113	ACer 71:3;O6	Acer	0.00787796	0.00678789	0.86163	0.576687	-0.214859
	5150	HexCer 41:2;O3	HexCer	0.0351907	0.0303193	0.86157	0.048558	-0.214961
	574	FA 18:2;O	FA	0.331257	0.285149	0.860808	0.508418	-0.216237
	5512	PI O-38:6	PI	0.0141835	0.012204	0.860439	0.177344	-0.216856
	1744	LPC 18:2	LPC	0.00169944	0.00146091	0.85964	0.137974	-0.218195
	2618	Cer 39:2;O4	Cer	0.00807913	0.00694252	0.859315	0.546097	-0.218741
	4846	EPC 43:5;O4	EPC	0.0098764	0.00848544	0.859163	0.577374	-0.218996
	4117	CE 26:7;O	CE	0.309483	0.265879	0.85911	0.278705	-0.219086
	3615	LPC 32:2;O	LPC	0.0136256	0.0117041	0.858979	0.461448	-0.219305
	7717	TG 64:1;O2	TG	0.00123378	0.00105954	0.858778	0.324223	-0.219643
	6492	IPC 43:6;O4	IPC	0.0177362	0.0152268	0.858516	0.474267	-0.220083
	3014	DG 38:4	DG	0.19144	0.16431	0.858286	0.245763	-0.220469
	5811	PI 18:0_20:5	PI	0.38947	0.334039	0.857676	0.0260661	-0.221495
	6536	SHexCer 41:5;O6	Sulf	0.00261158	0.00223942	0.857498	0.250343	-0.221796
	6499	PI 38:5	PI	0.150051	0.128634	0.857273	0.0576046	-0.222173
	708	SPB 19:0;O2	SPB	0.00934663	0.00801058	0.857056	0.263091	-0.222539
	2594	CAR 32:5	Car	0.0142979	0.0122378	0.855917	0.341426	-0.224458
	4693	HexCer 40:1;O2	HexCer	0.0192353	0.0164405	0.854702	0.287469	-0.226507
	1438	LPC 14:0	LPC	0.0290924	0.0248647	0.854679	0.407845	-0.226545
	8147	PIP3 41:6	PIP	0.0181913	0.015547	0.85464	0.0889546	-0.226611
	3151	PE O-18:0_16:0	PE	0.0319329	0.027279	0.854262	0.187292	-0.22725
	596	FA 19:0	FA	1.42721	1.21877	0.853954	0.341781	-0.227769
	4681	IPC 37:2;O2	IPC	0.0060491	0.00516459	0.853779	0.0938747	-0.228066
	8894	TG 94:8;O2	TG	0.00136989	0.00116943	0.853666	0.563403	-0.228257
	4055	ACer 48:1;O4	Acer	0.0127489	0.0108832	0.853655	0.618974	-0.228276
	3748	HexCer 35:3;O4	HexCer	6.92554	5.9078	0.853046	0.20679	-0.229305
	3198	Cer 44:0;O4	Cer	0.00237461	0.00202357	0.852169	0.426357	-0.230788
	4332	PC O-18:0_20:3	PC	0.525973	0.448047	0.851844	0.291071	-0.231339
	2517	LPA O-31:0;O	LPA	0.0794585	0.0676635	0.851558	0.530672	-0.231823
	4501	PC O-39:5	PC	0.0276229	0.0235103	0.851116	0.246439	-0.232572
	2244	Cer 37:5;O2	Cer	0.0419573	0.0356898	0.850623	0.194519	-0.233409
	5438	ACer 54:2;O4	Acer	0.0462627	0.0393434	0.850435	0.429543	-0.233727
	4359	PC 19:0_18:2	PC	5.90689	5.0228	0.85033	0.308643	-0.233906
	1570	CAR 17:3;O4	Car	0.00111552	0.000948098	0.849915	0.590058	-0.23461
	6681	DG O-62:7	DG	0.0116972	0.00994133	0.849892	0.47413	-0.234648
	3809	HexCer 35:0;O5	HexCer	0.003117	0.00264844	0.849677	0.0579743	-0.235014
	907	NAE 20:2	NAE	0.0010738	0.000912322	0.849622	0.469867	-0.235106
	3823	PE 18:2_20:4	PE	19.1551	16.2737	0.849577	0.527458	-0.235184
	4648	HexCer 40:2;O2	HexCer	0.0978107	0.0830763	0.849358	0.2132	-0.235556
	3835	ACer 47:2;O4	Acer	0.00584195	0.00495965	0.848971	0.610496	-0.236213
	1493	CAR 19:1	Car	0.0738862	0.0626809	0.848345	0.664876	-0.237278
	3883	ACer 44:4;O5	Acer	0.108721	0.0922145	0.848175	0.142861	-0.237566
	5816	EPC 48:3;O4	EPC	0.00589538	0.00499932	0.848007	0.0902742	-0.237851
	1506	ST 28:1;O;S	ST	2.64568	2.24293	0.84777	0.188251	-0.238255
	3564	EPC 38:2;O4	EPC	0.0270742	0.0229425	0.847394	0.0728555	-0.238896
	5324	PE O-46:8	PE	0.0286489	0.024265	0.846978	0.0611545	-0.239604
	6688	Hex2Cer 39:2;O3	HexCer	0.00337671	0.00285986	0.846938	0.0277788	-0.239672
	5763	IPC 39:2;O4	IPC	0.378906	0.32083	0.846727	0.232738	-0.240031
	2470	NAT 32:0;O2	NA	0.46969	0.39756	0.846431	0.467821	-0.240536
	2889	CerP 37:1;O3	Cer	0.00317865	0.00269007	0.846296	0.0242669	-0.240766
	8802	TG 90:2;O	TG	0.0771958	0.0653052	0.845967	0.195169	-0.241326
	5830	HexCer 45:1;O4	HexCer	0.00178013	0.00150569	0.845831	0.0955638	-0.241559
	6468	Hex2Cer 36:6;O5	HexCer	0.00443912	0.00375388	0.845636	0.0452624	-0.241892
	885	FA 19:3;O2	FA	0.0108795	0.00919707	0.845357	0.365399	-0.242368
	6967	ACer 61:6;O5	Acer	0.00751322	0.00635114	0.845328	0.384936	-0.242416
	5915	PS 44:6	PS	0.253823	0.214472	0.844967	0.122015	-0.243034
	5309	PI 16:0_20:5	PI	0.114627	0.0968381	0.844808	0.0534252	-0.243305
	3586	CE 23:5;O	CE	0.034591	0.029221	0.844757	0.24001	-0.243391
	5012	PG 41:6	PG	0.0133314	0.0112611	0.84471	0.276974	-0.243471
	6855	SHexCer 40:0;O5	Sulf	0.00279835	0.00236133	0.843828	0.193855	-0.24498
	7796	PC O-57:6	PC	0.375633	0.316958	0.843798	0.242387	-0.24503
	5092	EPC 41:5;O5	EPC	0.00273642	0.0023084	0.843583	0.154717	-0.245398
	2123	NAT 30:0;O	NA	0.551148	0.464818	0.843364	0.393556	-0.245774
	3734	DG O-43:0;O2	DG	0.125892	0.106125	0.842986	0.265241	-0.24642
	2624	DG 34:1	DG	0.624242	0.526162	0.842882	0.316733	-0.246597
	806	ST 22:0;O	ST	0.0235643	0.0198592	0.842766	0.478373	-0.246796
	4599	PS 35:9;O	PS	50.4522	42.5107	0.842594	0.467039	-0.247091
	6203	PC O-44:12	PC	0.000498706	0.000419847	0.841873	0.019766	-0.248325
	4328	PC 17:0_20:3	PC	4.38896	3.6911	0.840997	0.363843	-0.249828
	3418	CerP 41:0;O3	Cer	0.00523337	0.0043983	0.840434	0.0116605	-0.250793
	3934	PE O-18:2_22:6	PE	0.164243	0.138013	0.840297	0.0125141	-0.251029
	1439	NAE 23:0;O2	NAE	0.00149022	0.0012514	0.839741	0.208794	-0.251984
	2190	CAR 29:0	Car	0.000444035	0.000372358	0.838577	0.629796	-0.253984
	4821	HexCer 42:1;O3	HexCer	0.00158446	0.00132868	0.838567	0.104626	-0.254002
	4692	PE 40:0;O	PE	0.00732288	0.00613605	0.837928	0.0697168	-0.255101
	3528	ACer 43:2;O4	Acer	0.00446097	0.0037378	0.83789	0.0169806	-0.255168
	5270	PC O-42:4	PC	0.245417	0.20558	0.837679	0.209684	-0.255531
	4004	DG 43:6;O2	DG	0.267018	0.223572	0.837291	0.348653	-0.256198
	6979	ACer 61:6;O4	Acer	0.0163075	0.0136494	0.837002	0.473397	-0.256696
	4329	PC 21:0_16:3	PC	3.37498	2.82457	0.836913	0.231016	-0.25685
	4433	ACer 50:3;O4	Acer	0.00461916	0.00386561	0.836864	0.55023	-0.256935
	5461	PE 44:5;O	PE	0.0600689	0.0502639	0.836771	0.162561	-0.257095
	2095	LPC 22:5	LPC	0.0881911	0.0737781	0.836571	0.391637	-0.25744
	777	FA 22:4	FA	4.6686	3.90396	0.836217	0.256533	-0.258051
	4206	PE O-41:6	PE	0.0253945	0.0212312	0.836055	0.0447223	-0.258331
	4731	TG 14:0_16:1_18:1	TG	0.0309894	0.0258936	0.835565	0.478982	-0.259175
	4170	PE 40:7	PE	0.00921096	0.00769465	0.83538	0.108833	-0.259495
	5630	EPC 46:2;O5	EPC	0.00194914	0.00162653	0.834484	0.140082	-0.261044
	8635	CL 64:9	CL	0.31857	0.265828	0.83444	0.157471	-0.26112
	4225	EPC 40:1;O5	EPC	0.00269722	0.00224958	0.834038	0.0521372	-0.261816
	3347	IPC 29:0;O3	IPC	0.00219823	0.00183318	0.833933	0.316691	-0.261996
	5923	HexCer 43:0;O6	HexCer	0.00540886	0.00450705	0.833271	0.0119952	-0.263141
	3456	HexCer 34:0;O2	HexCer	0.0042701	0.00355761	0.833143	0.0690543	-0.263363
	4023	LPC 33:0	LPC	0.00220476	0.00183639	0.832921	0.00239002	-0.263748
	584	NAE 16:2	NAE	0.0124755	0.0103894	0.832781	0.151344	-0.263991
	4218	Cer 53:0;O	Cer	0.00151464	0.00126048	0.832195	0.131125	-0.265006
	5946	SHexCer 40:2;O4	Sulf	0.0023871	0.00198301	0.830721	0.196323	-0.267564
	2339	NAT 31:1;O2	NA	0.449581	0.373446	0.830653	0.212729	-0.267681
	2909	CerP 37:0;O3	Cer	0.00179848	0.00149264	0.829948	0.0660546	-0.268908
	7469	PIP 42:10;O	PIP	0.0173945	0.0144273	0.829419	0.000681343	-0.269826
	1277	LPA 18:2	LPA	0.0139126	0.0115388	0.829377	0.265508	-0.2699
	4159	HexCer 37:3;O4	HexCer	6.18441	5.12805	0.829189	0.14751	-0.270226
	3832	PC O-16:0_16:0	PC	0.0138786	0.0115047	0.828957	0.0168198	-0.270632
	224	FA 14:1	FA	0.339824	0.281565	0.828562	0.572863	-0.271318
	1868	PC O-16:0_3:0	PC	1.32166	1.09497	0.828478	0.250481	-0.271465
	2386	CerP 31:0;O4	Cer	0.00399316	0.00330665	0.828079	0.134719	-0.27216
	2223	LPA O-26:0;O	LPA	0.0112205	0.00928839	0.827808	0.338015	-0.272632
	7245	TG 62:12	TG	0.0168394	0.0139349	0.82752	0.360178	-0.273134
	3459	ACer 49:5;O2	Acer	0.0205907	0.0170194	0.82656	0.175037	-0.274808
	5606	PC O-44:8	PC	0.463288	0.382779	0.826221	0.426317	-0.2754
	3044	ACer 42:6;O3	Acer	0.0004109	0.000339447	0.826105	0.244874	-0.275603
	3685	ACer 46:0;O4	Acer	0.00378723	0.00312639	0.825511	0.370744	-0.276641
	8463	Hex(3)-HexNAc-Cer 34:1;O2	HexCer	0.00131553	0.00108594	0.825481	0.0702462	-0.276693
	5178	IPC 38:6;O2	IPC	0.00420714	0.00347238	0.825353	0.137543	-0.276917
	6390	PE 48:5;O	PE	0.0173059	0.0142774	0.825001	0.00190612	-0.277532
	3162	PC 14:0_16:0	PC	6.92928	5.71298	0.824469	0.291177	-0.278463
	481	FA 18:2	FA	482.659	397.832	0.824251	0.452581	-0.278844
	5272	ACer 53:0;O4	Acer	0.0143517	0.0118293	0.824246	0.195096	-0.278853
	6883	DG 59:10;O	DG	0.062981	0.0518958	0.823991	0.294993	-0.279299
	7284	TG 57:1;O3	TG	0.00195366	0.00160927	0.82372	0.670819	-0.279774
	3102	Cer 42:0;O5	Cer	0.0114817	0.00944937	0.822993	0.0387726	-0.281049
	2291	CAR 23:0;O4	Car	3.60816	2.96906	0.822876	0.236638	-0.281253
	7468	PIP3 28:7	PIP	0.0584034	0.0480497	0.822721	0.451667	-0.281525
	4544	ACer 50:0;O4	Acer	0.0178958	0.0147208	0.822586	0.235355	-0.281762
	4636	PE 41:8;O	PE	0.0186351	0.0153117	0.821658	0.0285418	-0.28339
	3786	EPC 38:2;O5	EPC	0.00773853	0.00635245	0.820886	0.0211576	-0.284747
	1080	NAE 21:1	NAE	0.00209156	0.00171478	0.819857	0.37335	-0.286556
	5409	EPC 42:3;O5	EPC	0.00257797	0.00211321	0.819718	0.0931531	-0.286801
	5627	EPC 43:4;O5	EPC	0.00538358	0.0044092	0.81901	0.119862	-0.288047
	5724	PS 21:0_22:5	PS	1.90131	1.55556	0.818153	0.0416762	-0.289558
	6805	DG 57:2;O	DG	0.256263	0.209583	0.817846	0.112248	-0.290099
	3813	ACer 47:3;O4	Acer	0.000838816	0.000685473	0.817191	0.476462	-0.291255
	5131	TG 47:4;O	TG	1.30011	1.06229	0.817079	0.346894	-0.291453
	3590	SM d18:1_16:0	SM	1.38372	1.12985	0.816529	0.0119353	-0.292424
	6566	SHexCer 42:3;O5	Sulf	0.0035436	0.00289339	0.816514	0.139563	-0.292451
	5156	HexCer 44:5;O3	HexCer	0.00226365	0.00184819	0.816464	0.0325196	-0.292539
	6690	PE 50:7;O	PE	0.0159302	0.0130053	0.816388	0.0449926	-0.292673
	3450	ACer 42:6;O5	Acer	0.00210033	0.00171375	0.815941	0.142671	-0.293463
	3472	PE 18:2_18:2	PE	0.00677142	0.00552091	0.815325	0.0486774	-0.294553
	3974	EPC 40:1;O4	EPC	0.000979189	0.000797936	0.814895	0.0909796	-0.295314
	2427	CE 14:1	CE	0.0163151	0.0132911	0.814651	0.236047	-0.295746
	5891	HexCer 43:1;O6	HexCer	0.0101271	0.0082475	0.814399	0.00541599	-0.296193
	7753	PS 56:1	PS	0.189906	0.154647	0.814336	0.048172	-0.296305
	8248	TG 74:6;O	TG	0.000731028	0.00059521	0.81421	0.271304	-0.296527
	6176	SHexCer 43:1;O2	Sulf	0.00359318	0.00292217	0.813253	0.303921	-0.298223
	5912	IPC 40:4;O4	IPC	0.00597444	0.00485857	0.813226	0.356775	-0.298272
	1771	LPC 18:1	LPC	2.32899	1.89376	0.813126	0.306582	-0.298449
	5214	EPC 41:2;O5	EPC	0.00666574	0.00541752	0.812741	0.0186199	-0.299133
	6047	CerP 52:3;O4	Cer	0.00110923	0.000901358	0.812596	0.155219	-0.299391
	1176	ST 27:1;O	ST	1.87059	1.51839	0.811717	0.252044	-0.300951
	6674	ACer 59:0;O2	Acer	0.00308795	0.00250461	0.811092	0.168925	-0.302063
	3059	Cer d28:0_14:1	Cer	0.00819888	0.00664435	0.810397	0.215818	-0.303298
	1381	Cer 30:4;O	Cer	0.0105352	0.0085369	0.810323	0.0457774	-0.303432
	3471	PE 16:0_20:4	PE	0.50364	0.407852	0.809808	0.0273693	-0.304347
	5014	EPC 47:4;O2	EPC	0.000541308	0.000438293	0.809693	0.190095	-0.304554
	5321	PS 24:0_17:2	PS	6.6244	5.36048	0.809203	0.0297691	-0.305426
	5874	TG 50:4;O	TG	1.17673	0.952075	0.809087	0.241709	-0.305633
	7167	PE 54:5	PE	0.0300458	0.0243041	0.808901	0.00126907	-0.305965
	7147	ACer 67:6;O2	Acer	0.0533058	0.0431173	0.808866	0.110934	-0.306028
	7881	TG O-69:16	TG	0.00178879	0.00144673	0.808776	0.132742	-0.306189
	8904	TG 96:6	TG	0.00063692	0.000515087	0.808715	0.235192	-0.306296
	2175	LPC 22:0	LPC	0.0289278	0.0233872	0.808467	0.235739	-0.306739
	3140	SM d14:0_20:1	SM	1.59848	1.29111	0.807711	0.307717	-0.308089
	2887	CAR 32:7;O4	Car	0.00287582	0.00232066	0.806956	0.232919	-0.309438
	4140	ACer 44:3;O6	Acer	0.00647549	0.00522462	0.806831	0.261189	-0.309662
	5442	PI 16:0_20:2	PI	6.14376	4.95288	0.806165	0.104618	-0.310853
	5401	PS 14:0_27:0	PS	3.48475	2.80921	0.806144	0.138422	-0.31089
	2445	DG 34:0	DG	0.0194597	0.0156818	0.805861	0.0970952	-0.311396
	4222	GlcADG 18:2_18:2	HexCer	0.00208921	0.00168195	0.805063	0.0694566	-0.312826
	5418	IPC 36:1;O3	IPC	0.00442397	0.00356093	0.804917	0.0860314	-0.313088
	6748	PI 39:2	PI	0.0194492	0.0156527	0.804799	0.0369725	-0.3133
	3834	CerP 42:0;O4	Cer	0.00276375	0.0022234	0.804487	0.221665	-0.31386
	4247	ACer 53:5;O2	Acer	0.00178435	0.00143482	0.804118	0.156875	-0.314521
	2576	CAR 32:6	Car	0.00148887	0.0011968	0.803828	0.230625	-0.315041
	8879	TG 94:11;O2	TG	0.000466753	0.000375053	0.803536	0.320491	-0.315566
	3551	PE 18:1_18:1	PE	1.01893	0.818731	0.803523	0.302808	-0.315589
	1952	LPC O-21:0	LPC	0.00138389	0.00111193	0.803486	0.0192096	-0.315655
	3359	DG 41:1;O	DG	0.00775103	0.00622568	0.803206	0.222619	-0.316158
	7110	SHexCer 42:5;O6	Sulf	0.00194591	0.00156225	0.802841	0.0911991	-0.316814
	8840	Hex(2)-HexNAc-NeuGc-Cer 40:1;O2	HexCer	0.00245792	0.00197296	0.802696	0.071041	-0.317074
	4345	SM d21:2_20:0	SM	0.0402387	0.0322743	0.802071	0.217452	-0.318198
	3113	CerP 39:2;O3	Cer	0.0185269	0.0148515	0.801616	0.015949	-0.319017
	2721	Cer 39:2;O5	Cer	0.0248766	0.0199362	0.801403	0.00589718	-0.3194
	5391	SHexCer 38:4;O4	Sulf	0.00280982	0.0022517	0.801369	0.0121644	-0.319461
	7252	EPC 53:1;O5	EPC	0.00347641	0.00278194	0.800234	0.106485	-0.321506
	7289	MIPC 35:1;O5	MIPC	0.00182244	0.00145817	0.800119	0.0947189	-0.321713
	2183	DG O-34:1	DG	0.00982949	0.00786463	0.800105	0.495541	-0.321738
	7582	PS 54:1	PS	0.144279	0.115428	0.800031	0.0619781	-0.321872
	5095	PG O-38:0;O	PG	0.0197183	0.0157742	0.799974	0.0357415	-0.321975
	6004	PS 40:1;O	PS	0.196229	0.156937	0.799764	0.249581	-0.322354
	2837	Cer 42:0;O3	Cer	0.00100604	0.000803856	0.799029	0.12691	-0.32368
	4643	PS 25:0_13:1	PS	7.59145	6.06575	0.799023	0.0525631	-0.32369
	3904	PE O-40:9	PE	0.0538955	0.0430448	0.798672	0.0199511	-0.324325
	5922	CerP 49:1;O6	Cer	0.00528838	0.00422287	0.798518	0.00894018	-0.324603
	1475	CAR 17:3;O2	Car	1.88168	1.5019	0.798168	0.119953	-0.325235
	2800	DG 36:3	DG	3.387	2.70329	0.798138	0.20148	-0.325289
	2866	Cer 45:4;O	Cer	0.00337541	0.00269271	0.797741	0.377029	-0.326007
	4423	PE O-18:2_24:4	PE	0.438887	0.350045	0.797574	0.00822157	-0.32631
	872	FA 22:6;O	FA	0.550058	0.438623	0.797413	0.560272	-0.326602
	1292	LPC O-13:0	LPC	0.00296081	0.00235955	0.796929	0.102304	-0.327476
	7825	PS 56:4	PS	5.10404	4.06729	0.796876	0.21466	-0.327572
	1710	FA 32:0;O2	FA	2.31651	1.84597	0.796873	0.193074	-0.327578
	2299	LPC 24:5	LPC	0.00238973	0.00190365	0.796596	0.235836	-0.328079
	3510	TG 12:0_14:0_16:0	TG	0.00169215	0.00134792	0.796571	0.245643	-0.328126
	3966	PC 20:0_15:1	PC	1.65013	1.31437	0.79653	0.208488	-0.3282
	6705	ACer 59:4;O4	Acer	0.00757702	0.00602879	0.795668	0.359598	-0.329762
	4804	PS 21:1_18:2	PS	114.423	90.9815	0.795133	0.051461	-0.330733
	4715	HexCer 38:2;O4	HexCer	0.00311739	0.00247867	0.795111	0.00418092	-0.330772
	1219	NAE 22:1;O	NAE	0.0021198	0.00168514	0.794952	0.30082	-0.331061
	5154	PC O-42:7	PC	0.169942	0.135025	0.794537	0.0274571	-0.331814
	1486	ST 28:2;O;S	ST	1.08191	0.859534	0.794457	0.112895	-0.331958
	8292	TG 75:18;O	TG	0.020902	0.0165981	0.794094	0.0957208	-0.332618
	3306	ACer 42:5;O4	Acer	0.00893833	0.00709623	0.793909	0.0215681	-0.332954
	327	NAE 12:0	NAE	0.00085216	0.000676441	0.793796	0.35371	-0.33316
	6497	ACer 58:0;O2	Acer	0.010625	0.00843097	0.793503	0.157766	-0.333693
	3909	PC O-18:3_18:0	PC	4.25211	3.37359	0.793391	0.113985	-0.333897
	236	FA 14:0 (Myristic acid)	FA	3.31453	2.62934	0.793278	0.477977	-0.334102
	669	SPB 20:1;O	SPB	0.00293236	0.00232464	0.792752	0.549783	-0.335059
	2378	ST 29:0;O2;GlcA	ST	3.10719	2.46229	0.792451	0.0966957	-0.335606
	4728	CerP 44:0;O3	Cer	0.00513269	0.00406712	0.792395	0.0035366	-0.335708
	5370	PE O-46:7	PE	0.0141428	0.0111982	0.791795	0.0173094	-0.336801
	5679	IPC 39:4;O4	IPC	0.0603584	0.047786	0.791703	0.274776	-0.336969
	3197	Cer d26:0_16:1	Cer	0.0137303	0.0108659	0.791381	0.0131355	-0.337556
	6609	DG 56:3	DG	0.164493	0.130164	0.791304	0.271832	-0.337696
	4883	HexCer 40:3;O3	HexCer	0.00227905	0.00180337	0.791283	0.00283111	-0.337734
	2706	Cer 45:5;O	Cer	0.00284421	0.00225005	0.791097	0.105201	-0.338074
	8266	TG O-77:10	TG	0.000941737	0.000744758	0.790835	0.125682	-0.338552
	1848	LPC O-20:2	LPC	0.00141344	0.00111705	0.790307	0.150643	-0.339515
	5430	PC 42:6	PC	1.16225	0.918309	0.790111	0.1202	-0.339872
	4892	ACer 50:1;O3	Acer	0.00492624	0.00389172	0.789997	0.14926	-0.340081
	4805	PS 39:3	PS	2.1416	1.69148	0.789822	0.0970537	-0.3404
	1932	NAE 33:4	NAE	0.0013328	0.00105259	0.789758	0.526723	-0.340518
	6352	IPC 42:4;O4	IPC	0.00527286	0.00416346	0.789603	0.213529	-0.340801
	6080	TG 18:1_18:1_18:2	TG	0.671944	0.530444	0.789417	0.400204	-0.341141
	7375	PE 56:7	PE	0.0454425	0.0358708	0.789366	0.00224554	-0.341234
	6867	CE 34:2;O3	CE	0.0609164	0.0480827	0.789322	0.103125	-0.341314
	6461	CE 34:3;O2	CE	2.53931	2.00204	0.788416	0.471568	-0.342971
	4113	PC O-37:3	PC	0.0525817	0.0414532	0.788359	0.0797517	-0.343076
	3605	PC 16:0_17:0	PC	0.546005	0.430312	0.78811	0.177796	-0.343531
	4335	HexCer d18:1_23:0	HexCer	0.00325271	0.00256328	0.788044	0.208757	-0.343652
	5429	PC 18:2_24:4	PC	11.671	9.19343	0.787713	0.283426	-0.344257
	4362	PC O-18:2_20:0	PC	4.25192	3.34745	0.787279	0.167843	-0.345054
	5384	EPC 46:1;O4	EPC	0.0656904	0.0517118	0.787204	0.0166419	-0.345191
	1870	Cer 30:0;O3	Cer	0.00824182	0.00648629	0.786997	0.177331	-0.34557
	2366	CerP 31:1;O4	Cer	0.000715661	0.000563149	0.786893	0.104525	-0.34576
	308	SPB 15:2;O	SPB	0.000653649	0.000514037	0.786411	0.524566	-0.346645
	3330	Cer 49:5;O	Cer	0.00117375	0.000922373	0.785831	0.137774	-0.347708
	7740	PIP2 37:4	PIP	0.0121846	0.00956909	0.785343	0.0112705	-0.348606
	8713	TG O-89:2	TG	0.000583752	0.000458346	0.785173	0.0576023	-0.348917
	8847	TG 95:4	TG	0.0015123	0.00118692	0.784844	0.0827066	-0.349522
	4265	CerP 42:0;O6	Cer	0.00689493	0.00541102	0.784782	0.0265104	-0.349635
	1767	LPA 24:0	LPA	0.0365066	0.0286373	0.784444	0.212453	-0.350258
	7373	SHexCer 46:2;O4	Sulf	0.00181579	0.00142422	0.784355	0.000379517	-0.350421
	2717	CerP 33:0;O5	Cer	0.00470208	0.00368683	0.784085	0.00526191	-0.350917
	3907	CerP 43:4;O4	Cer	0.00108376	0.000849261	0.783624	0.219522	-0.351767
	4866	EPC 44:2;O4	EPC	0.000729121	0.000571307	0.783555	0.0101358	-0.351894
	1967	LPC 20:0	LPC	0.158687	0.124286	0.783211	0.238614	-0.352528
	4955	PE 42:6;O	PE	0.37622	0.294588	0.783022	0.00189606	-0.352875
	3314	EPC 35:4;O4	EPC	0.000760351	0.000595088	0.782649	0.73415	-0.353562
	5261	PE 43:4;O	PE	0.00486684	0.00380808	0.782454	0.0223906	-0.353922
	6102	IPC 41:5;O4	IPC	0.0217464	0.0170153	0.782442	0.307956	-0.353944
	4017	PE O-18:3_22:3	PE	0.102327	0.080062	0.78241	0.220646	-0.354002
	2426	DG 16:0_18:1	DG	0.0113886	0.00890966	0.78233	0.261156	-0.35415
	3854	ACer 44:5;O5	Acer	0.0812769	0.0635461	0.781846	0.0231385	-0.355043
	3958	PE O-18:1_22:6	PE	0.0419377	0.0327856	0.781769	0.00249145	-0.355185
	7039	DG O-64:14	DG	0.606941	0.474405	0.781633	0.187999	-0.355437
	4889	HexCer 41:0;O4	HexCer	0.00177119	0.0013841	0.78145	0.111273	-0.355774
	624	FA 20:4	FA	0.315371	0.246297	0.780976	0.0767188	-0.35665
	6126	ACer 57:3;O3	Acer	0.00242396	0.00189214	0.780601	0.292733	-0.357343
	3449	PE 16:1_20:4	PE	0.0293318	0.0228845	0.780194	0.049914	-0.358096
	6842	DG 56:1;O	DG	0.0177135	0.0138143	0.779874	0.213483	-0.358687
	4903	LPI 34:4;O	LPI	0.0274424	0.0213997	0.779804	0.15848	-0.358817
	4663	PG 40:8	PG	0.0012743	0.00099352	0.77966	0.00242875	-0.359083
	2573	NAT 33:7;O3	NA	3.97295	3.09706	0.779537	0.0669366	-0.35931
	5310	PI 36:5	PI	0.0130787	0.0101932	0.779377	0.0687351	-0.359606
	5322	PS 41:2	PS	1.69316	1.31896	0.778989	0.00440871	-0.360326
	6552	ACer 63:5;O2	Acer	0.0370696	0.0288765	0.778979	0.218013	-0.360345
	2324	Cer 35:0;O5	Cer	0.00168409	0.00131187	0.778977	0.0718114	-0.360347
	3825	PE 16:0_22:5	PE	0.0555232	0.0432166	0.778352	0.0444208	-0.361506
	5780	ACer 55:0;O4	Acer	0.0110697	0.00861308	0.778074	0.0478837	-0.362022
	4364	ACer 52:3;O2	Acer	0.000327286	0.000254625	0.77799	0.33976	-0.362176
	3290	SM d14:0_18:0	SM	0.000661503	0.000513833	0.776766	0.144574	-0.364448
	5099	EPC 46:2;O3	EPC	0.000827696	0.000642739	0.77654	0.22905	-0.364868
	3962	ACer 43:2;O6	Acer	0.00527358	0.00409437	0.776393	0.00823178	-0.365142
	699	FA 16:4;O2	FA	0.771632	0.598903	0.776151	0.327956	-0.365592
	3573	PC O-35:8	PC	0.104369	0.0809966	0.776061	0.251169	-0.365758
	5836	PI 19:2_19:2	PI	15.3857	11.939	0.775979	0.00111446	-0.36591
	2524	CerP 31:0;O5	Cer	0.00450471	0.00349356	0.775535	0.00814084	-0.366736
	7339	Hex2Cer 41:0;O5	HexCer	0.00232568	0.00180232	0.774963	0.018873	-0.367801
	5562	PS 38:0;O	PS	1.16723	0.904518	0.774928	0.175873	-0.367866
	4504	PE O-42:4	PE	0.0622134	0.0482066	0.774859	0.00217208	-0.367994
	4363	HexCer 40:0;O3	HexCer	0.00277519	0.00214811	0.774042	0.00759799	-0.369516
	2186	LPS O-22:0;O	LPS	1.0861	0.84045	0.773826	0.182238	-0.369919
	4604	HexCer 39:4;O3	HexCer	0.0400616	0.030997	0.773735	0.0377263	-0.370088
	4000	ACer 48:3;O4	Acer	0.00104199	0.000805488	0.773032	0.348061	-0.3714
	4785	TG 16:0_16:0_16:0	TG	0.0168625	0.013035	0.773019	0.177023	-0.371425
	2630	Cer 39:1;O4	Cer	0.00528222	0.0040832	0.77301	0.408754	-0.371442
	4735	LPI 33:2;O	LPI	0.004282	0.00330973	0.77294	0.201704	-0.371571
	4387	PC 22:0_15:1	PC	2.79688	2.16171	0.772901	0.0740442	-0.371645
	3524	CerP 42:3;O3	Cer	0.00942111	0.00727976	0.772708	0.156498	-0.372005
	2162	DG O-34:2	DG	0.0154756	0.0119508	0.772239	0.39481	-0.372881
	2342	DG O-36:4	DG	0.00328209	0.00253406	0.772088	0.222132	-0.373164
	4650	EPC 42:4;O4	EPC	1.08807	0.839143	0.77122	0.0801651	-0.374786
	4142	CerP 44:2;O4	Cer	0.00598823	0.004618	0.771179	0.00891312	-0.374862
	3814	ACer 51:6;O2	Acer	0.00306944	0.00236703	0.77116	0.0638625	-0.374898
	4052	PC O-37:5	PC	0.28228	0.217653	0.771055	0.125882	-0.375094
	717	FA 20:4;O	FA	4.34224	3.34708	0.770819	0.373824	-0.375536
	4495	HexCer 40:6;O2	HexCer	0.0108046	0.00832248	0.770275	0.0153126	-0.376555
	3259	PC O-18:1_14:0	PC	0.540867	0.416585	0.770218	0.069642	-0.376662
	5670	DG 50:3;O	DG	0.857493	0.660424	0.770181	0.00109013	-0.376731
	2616	PS 24:0;O	PS	0.050234	0.0386849	0.770095	0.129481	-0.376891
	2919	EPC 31:4;O5	EPC	0.0014079	0.00108185	0.768418	0.433659	-0.380037
	2367	EPC 28:3;O3	EPC	0.00136003	0.00104485	0.768255	0.222142	-0.380342
	2029	CerP 30:1;O2	Cer	0.000767369	0.000589481	0.768185	0.0625249	-0.380475
	2962	Cer d18:0_23:0	Cer	0.00781075	0.00599892	0.768034	0.118972	-0.380758
	2202	Cer 35:1;O4	Cer	0.000815162	0.000626008	0.767955	0.189971	-0.380907
	7114	TG 57:8;O3	TG	0.00166833	0.00128113	0.767912	0.0547355	-0.380988
	4530	PE 40:4;O	PE	0.0782358	0.0600657	0.767752	0.00580532	-0.381288
	3550	PC 15:0_18:2	PC	21.8822	16.7936	0.767453	0.167242	-0.38185
	7527	Hex2Cer 43:1;O5	HexCer	0.00238053	0.00182646	0.767248	0.0115239	-0.382235
	8010	ACer 69:3;O6	Acer	0.000934646	0.000716866	0.766992	0.311974	-0.382717
	7180	HexCer 49:2;O5	HexCer	0.00195119	0.00149585	0.766634	0.0286192	-0.383391
	2082	LPC 18:0	LPC	6.11514	4.68685	0.766434	5.4863e-05	-0.383767
	951	NAE 21:5	NAE	0.00371009	0.00284026	0.765551	0.150025	-0.38543
	3576	CerP 44:6;O2	Cer	0.00348127	0.00266461	0.765412	0.0602066	-0.385692
	4111	PC 18:1_18:2	PC	362.851	277.569	0.764966	0.0705133	-0.386532
	266	FA 15:4	FA	1.643	1.25577	0.764314	0.0343446	-0.387762
	4757	PC O-40:5	PC	0.346135	0.264305	0.76359	0.0431048	-0.389131
	8200	ACer 73:4;O6	Acer	0.00325022	0.00248162	0.763523	0.22855	-0.389256
	5364	PE 44:8;O	PE	0.0098835	0.0075441	0.763302	0.00527525	-0.389674
	1642	Cer 34:2;O	Cer	0.000571594	0.000436224	0.76317	0.165407	-0.389923
	845	FA 21:2;O	FA	0.000318699	0.000243211	0.763135	0.183238	-0.38999
	6277	DG O-59:10	DG	0.134516	0.102624	0.762916	0.218665	-0.390405
	8820	TG 92:1	TG	0.000883226	0.000673601	0.76266	0.0916644	-0.390888
	3826	PE 18:1_20:4	PE	0.22439	0.170957	0.761873	0.0284733	-0.392377
	3591	EPC 38:1;O4	EPC	0.00880571	0.00669948	0.760812	0.00578509	-0.394389
	5917	PE 46:6;O	PE	0.0162124	0.0123329	0.760709	0.0076343	-0.394584
	3255	LPC 33:7	LPC	0.00405145	0.00308066	0.760385	0.0403503	-0.395198
	1534	NAE 24:0;O2	NAE	0.0643943	0.048957	0.76027	0.0928035	-0.395417
	4776	PE 41:4;O	PE	0.00361304	0.00274373	0.759395	0.00286726	-0.397078
	4819	PC O-18:3_22:0	PC	0.939443	0.713368	0.759352	0.120351	-0.39716
	5681	PS 21:0_22:6	PS	38.0744	28.9056	0.759188	0.035971	-0.397471
	2508	Cer 40:0;O2	Cer	0.00187963	0.00142675	0.759058	0.133483	-0.397717
	7152	AcylGlcADG 16:3_16:3_18:5	AcylGlcADG	1.19078	0.903744	0.758954	0.00287129	-0.397915
	3942	PC O-16:2_20:0	PC	0.186645	0.141584	0.758573	0.0834602	-0.39864
	8726	Hex(3)-HexNAc-Cer 42:1;O2	HexCer	0.00095953	0.000727668	0.758358	0.00614457	-0.399048
	7880	PIP2 37:4;O	PIP	0.0120806	0.00915812	0.758087	0.00893689	-0.399565
	8875	TG 95:6	TG	0.00187347	0.00141906	0.757451	0.16301	-0.400775
	7601	IPC 48:0;O5	IPC	0.00257924	0.00195345	0.757374	0.11577	-0.400922
	1170	NAE 21:0;O2	NAE	0.0108602	0.00822239	0.757111	0.372488	-0.401424
	3464	PG O-33:0;O	PG	0.00229435	0.00173624	0.756746	0.00425802	-0.402118
	4655	CE 27:6;O2	CE	0.0996095	0.0753554	0.756508	0.07496	-0.402572
	4181	ACer 49:4;O4	Acer	0.000538417	0.000407237	0.756359	0.0725816	-0.402858
	2607	DG 34:2	DG	1.28668	0.972947	0.756166	0.109853	-0.403225
	6074	PC O-22:6_24:2	PC	0.154213	0.116577	0.755949	0.115612	-0.403639
	5495	PE 44:4;O	PE	0.0602687	0.0455495	0.755774	0.00119091	-0.403973
	5200	CerP 47:0;O5	Cer	0.00191833	0.00144889	0.75529	0.0321589	-0.404897
	5367	PC 20:2_22:6	PC	3.90801	2.95022	0.754915	0.119293	-0.405614
	3393	PC O-16:2_17:0	PC	0.527925	0.398259	0.754386	0.0460089	-0.406626
	3392	CerP 41:2;O3	Cer	0.0018699	0.00141013	0.754121	0.0858262	-0.407133
	6148	PC O-22:6_24:0	PC	0.0573887	0.043243	0.753511	0.0103952	-0.4083
	1445	FA 30:7;O2	FA	0.938188	0.706755	0.753319	0.275395	-0.408667
	5784	PI 18:2_20:4	PI	0.0401918	0.0302603	0.752897	0.0453982	-0.409475
	2961	Cer 45:6;O2	Cer	0.00169334	0.00127488	0.75288	0.0321615	-0.409508
	4379	PC O-39:8	PC	0.155027	0.116679	0.752637	0.125558	-0.409974
	3915	CE 26:6	CE	0.0693762	0.0522087	0.752545	0.0926851	-0.410151
	3526	PC O-18:3_16:0	PC	9.32525	7.01577	0.752341	0.0783328	-0.410541
	5651	PC O-44:7	PC	0.198248	0.149108	0.752129	0.14474	-0.410947
	3747	EPC 39:2;O4	EPC	0.00307157	0.00231019	0.752121	0.00615643	-0.410963
	3442	EPC 36:1;O5	EPC	0.00265071	0.00199151	0.751311	0.0131084	-0.412517
	3989	PE O-18:0_22:6	PE	1.14908	0.863273	0.751272	0.00169638	-0.412592
	1343	LPE 16:0	LPE	0.857179	0.643386	0.750585	0.137713	-0.413912
	4613	PC 19:1_19:1	PC	49.0064	36.7742	0.750395	0.178033	-0.414279
	656	ST 20:5;O4	ST	0.0406192	0.0304796	0.750375	0.672762	-0.414315
	4054	PC O-20:4_17:0	PC	0.0218436	0.0163874	0.750215	0.00037628	-0.414624
	2388	LPC 24:0	LPC	0.0309313	0.0231822	0.749474	0.0804193	-0.416051
	5905	ACer 55:4;O4	Acer	0.0604985	0.0453107	0.748956	0.163773	-0.417047
	2703	LPS 27:1	LPS	0.203406	0.152321	0.748852	0.298982	-0.417247
	4526	CerP 44:6;O6	Cer	0.00212673	0.00159156	0.748359	0.000812104	-0.418198
	8395	TG 77:21;O3	TG	0.00175708	0.00131408	0.747876	0.0472495	-0.419128
	6324	Hex2Cer 37:2;O3	HexCer	0.00525402	0.00392794	0.747606	0.000192401	-0.41965
	5331	PC O-18:1_24:1	PC	0.210624	0.157392	0.747265	0.0758322	-0.420307
	2272	Cer 38:2;O	Cer	0.0285989	0.0213611	0.746921	0.185293	-0.420972
	1858	LPC O-20:1	LPC	0.00126767	0.000946108	0.746336	0.108515	-0.422103
	258	SPB 14:0;O	SPB	0.00969741	0.00722877	0.745433	0.0309779	-0.42385
	430	ST 18:0;O	ST	0.0832336	0.0620156	0.74508	0.162368	-0.424533
	3529	HexCer 36:1;O3	HexCer	0.000702051	0.000522476	0.744213	0.0311569	-0.426212
	3181	Cer 41:6;O5	Cer	0.00168724	0.00125545	0.744087	0.0610827	-0.426458
	4270	PE O-41:4	PE	0.0100946	0.00750389	0.743355	0.000829236	-0.427877
	3333	EPC 36:2;O3	EPC	0.0078204	0.00580733	0.742587	0.465352	-0.429368
	4382	CerP 44:3;O5	Cer	0.00243002	0.0018042	0.742462	0.100721	-0.429611
	7315	SM 52:3;O4	SM	0.000722629	0.000536007	0.741746	0.055989	-0.431004
	3840	EPC 38:0;O5	EPC	0.00914095	0.00677921	0.74163	0.000258255	-0.431228
	2567	DG 33:5;O	DG	0.790711	0.586349	0.741547	0.0171777	-0.43139
	6295	Hex2Cer 37:3;O3	HexCer	0.00175531	0.00130043	0.740857	0.000413466	-0.432734
	3930	PS 31:0;O	PS	0.51177	0.378629	0.739842	0.0819801	-0.434711
	3226	CE 22:6	CE	94.2159	69.6839	0.73962	0.0837103	-0.435144
	7804	PC O-57:5	PC	0.6515	0.481602	0.739221	0.0340614	-0.435923
	2674	DG O-35:0;O2	DG	0.00710898	0.00525063	0.738591	0.223855	-0.437153
	5707	EPC 46:0;O5	EPC	0.00948318	0.00700292	0.738457	0.0330268	-0.437415
	1595	LPC 16:1	LPC	0.15682	0.115795	0.738397	0.188837	-0.437531
	3527	ACer 44:3;O3	Acer	0.00681841	0.00503418	0.738323	0.0758572	-0.437677
	3920	SM d20:3_16:0	SM	0.00728982	0.00538203	0.738294	0.00468228	-0.437733
	5189	IPC 39:1;O2	IPC	0.00190753	0.00140792	0.738085	0.0114152	-0.438141
	5536	ACer 55:6;O4	Acer	0.00785963	0.00579706	0.737575	0.279818	-0.439139
	3308	ACer 42:3;O6	Acer	0.0096453	0.00711356	0.737515	0.273125	-0.439255
	1477	NAT 24:0	NA	0.237776	0.17531	0.737291	0.0718065	-0.439694
	2980	Cer d17:0_23:0	Cer	0.0105263	0.00775835	0.737045	0.00250543	-0.440176
	7549	TG 64:14;O	TG	0.000561146	0.000413549	0.736972	0.223555	-0.440318
	6215	ACer 59:6;O3	Acer	0.00396503	0.00292148	0.736811	0.15589	-0.440633
	3968	PC O-14:0_22:1	PC	1.73198	1.27251	0.73471	0.116455	-0.444752
	8871	TG 93:7;O2	TG	0.000829949	0.000609498	0.734381	0.158268	-0.4454
	4231	PE 20:3_20:3	PE	0.753075	0.55297	0.734282	0.299753	-0.445593
	5948	PE 46:5;O	PE	0.104283	0.0764731	0.733323	0.0104519	-0.447479
	5669	EPC 46:1;O5	EPC	0.0192752	0.0141156	0.732319	0.00269159	-0.449456
	3241	ACer 42:2;O3	Acer	0.0136549	0.00999474	0.731952	0.0845858	-0.45018
	5727	PS 21:2_22:3	PS	2.53686	1.85495	0.7312	0.0546288	-0.451661
	5570	EPC 46:5;O4	EPC	0.0422008	0.0308534	0.73111	0.0995361	-0.451839
	2849	Cer 41:1;O4	Cer	0.0096996	0.00709137	0.731099	0.243842	-0.451861
	4784	HexCer 42:2;O3	HexCer	0.00162224	0.00118544	0.73074	0.00154464	-0.452569
	5742	ACer 55:1;O4	Acer	0.00125835	0.000919512	0.730731	0.0847519	-0.452588
	2875	SM d20:1_12:1	SM	0.00119964	0.000876371	0.730529	0.0792484	-0.452987
	7580	PE 58:7	PE	0.0147975	0.0108045	0.730157	0.00442911	-0.453722
	2413	Cer d24:0_12:1	Cer	0.00217112	0.00158455	0.729831	0.010995	-0.454365
	2471	LPI 20:4	LPI	0.0134807	0.0098348	0.729547	0.218943	-0.454928
	8630	TG 86:18;O3	TG	0.00060062	0.000437682	0.728717	0.0815891	-0.456569
	8805	TG 90:1;O2	TG	0.00213129	0.00155166	0.728039	0.153665	-0.457913
	3422	SM d17:1_16:0	SM	0.102197	0.0743892	0.727903	0.00135729	-0.458183
	415	FA 14:1;O2	FA	0.00186445	0.00135683	0.727738	0.206265	-0.45851
	2796	CE 18:4	CE	0.139069	0.101168	0.72747	0.0953768	-0.45904
	538	NAE 13:2;O2	NAE	0.000246368	0.000179222	0.727456	0.0524615	-0.459069
	5069	SHexCer 35:0;O5	Sulf	0.0433866	0.0315545	0.727287	0.000656013	-0.459402
	4601	PS 34:0;O	PS	1.55614	1.13064	0.726564	0.0391445	-0.460839
	5102	SM d22:0_22:1	SM	0.00135142	0.00098185	0.726533	0.0842246	-0.4609
	3556	PC O-18:0_16:2	PC	21.2709	15.4503	0.726359	0.0684021	-0.461245
	4629	SM d20:0_22:1	SM	0.0183755	0.0133459	0.726285	0.171434	-0.461392
	4141	PC 18:1_18:1	PC	573.034	415.899	0.725784	0.0767163	-0.462388
	1681	LPC O-18:1	LPC	0.0310478	0.0225324	0.725731	0.0546915	-0.462493
	6058	PA 51:8	PA	0.0566312	0.0410947	0.725655	0.126692	-0.462644
	7650	PC O-55:4	PC	0.750783	0.544561	0.725324	0.0683816	-0.463302
	7769	PC 55:9;O	PC	0.307051	0.222571	0.724867	0.0336447	-0.464212
	6113	TG 55:10	TG	0.000705905	0.000511675	0.72485	0.0754069	-0.464245
	4931	TG 15:0_16:1_18:2	TG	0.00403295	0.00292153	0.724416	0.114572	-0.465111
	5274	PC 40:5	PC	0.161737	0.11716	0.724387	0.0396073	-0.465168
	2845	EPC 33:2;O2	EPC	0.00506493	0.00366802	0.724199	0.478384	-0.465542
	6345	ACer 57:4;O4	Acer	0.137293	0.0993967	0.723973	0.227165	-0.465992
	4974	PE O-44:5	PE	0.0268277	0.0194058	0.723349	0.00377594	-0.467236
	8848	TG 92:7;O2	TG	0.000588675	0.000425697	0.723145	0.111594	-0.467644
	4480	PIP 24:5	PIP	32.013	23.1496	0.723133	0.0799979	-0.467667
	5885	PS O-45:7	PS	0.355038	0.256552	0.722603	0.0106299	-0.468724
	2835	Cer 45:6;O	Cer	6.99942	5.05634	0.722394	0.0334642	-0.469141
	3776	CE 24:5;O	CE	0.380971	0.275203	0.722373	0.0277559	-0.469183
	6386	SHexCer 42:2;O4	Sulf	0.000955495	0.000689855	0.721987	0.00547002	-0.469954
	1871	Cer 34:0;O2	Cer	0.00164341	0.00118633	0.721872	0.10655	-0.470184
	1700	NAE 26:0;O2	NAE	0.0203089	0.0146527	0.721491	0.0961593	-0.470946
	4626	EPC 41:4;O6	EPC	0.101204	0.0729125	0.720452	0.00032768	-0.473026
	6863	ACer 65:6;O2	Acer	0.00654011	0.00471085	0.720301	0.0514309	-0.473327
	4559	EPC 43:0;O2	EPC	0.689573	0.496651	0.72023	0.0368219	-0.473471
	4843	CerP 44:1;O5	Cer	0.000200516	0.000144392	0.720102	0.236889	-0.473728
	1651	CAR 23:5;O	Car	0.00111774	0.000804202	0.719491	0.435366	-0.474951
	6357	PE 48:6;O	PE	0.0216938	0.0156063	0.719388	0.00830302	-0.475159
	3037	SM d19:0_14:0	SM	0.00156254	0.00112369	0.719141	0.0249061	-0.475653
	7961	PIP3 37:4	PIP	0.00977185	0.00702543	0.718946	0.000464443	-0.476045
	4269	PC O-38:5	PC	0.975869	0.701193	0.718532	0.0468319	-0.476875
	3583	PC O-16:1_18:0	PC	12.4999	8.97885	0.718312	0.0334543	-0.477317
	3889	ACer 50:5;O2	Acer	0.00503478	0.00361545	0.718095	0.0387704	-0.477754
	5446	EPC 45:0;O5	EPC	0.00550561	0.00395351	0.718086	0.0200325	-0.477771
	6629	CerP 53:5;O6	Cer	0.00801479	0.00575243	0.717727	0.00705783	-0.478492
	3414	PC 14:0_18:1	PC	13.4599	9.65252	0.717131	0.103824	-0.479692
	8338	TG 74:2;O2	TG	0.000819923	0.00058712	0.716067	0.0260209	-0.481834
	3020	PC O-16:0_14:1	PC	0.0937736	0.0670736	0.715271	0.0496077	-0.483438
	2732	Cer 39:3;O4	Cer	0.000905205	0.000646743	0.714472	0.139545	-0.48505
	654	SPB 20:2;O	SPB	0.0126172	0.00900843	0.71398	0.356327	-0.486044
	6555	PIP 35:0	PIP	0.165815	0.118343	0.713708	0.119834	-0.486594
	3372	PC O-20:3_13:0	PC	0.142927	0.101955	0.713333	0.0344465	-0.487351
	4656	TG 12:0_18:2_18:2	TG	0.00166535	0.00118671	0.71259	0.200052	-0.488855
	7253	HexCer 51:4;O5	HexCer	0.041006	0.0292166	0.712495	0.0744922	-0.489049
	5133	EPC 45:1;O4	EPC	0.0461666	0.0328413	0.711365	0.00120431	-0.491338
	4927	EPC 43:3;O4	EPC	0.00171455	0.00121854	0.710706	0.12284	-0.492675
	2758	Cer 39:1;O5	Cer	0.000984363	0.000699084	0.71019	0.0203729	-0.493724
	1869	LPC 19:0	LPC	0.140458	0.0997322	0.71005	0.055141	-0.494007
	1275	Alpha-Tocopherol (Vitamin E, prenol)	PPKT	0.216812	0.153927	0.709956	0.0994957	-0.494199
	3242	HexCer 34:0;O3	HexCer	0.00289006	0.00205073	0.70958	0.00269021	-0.494963
	2014	CAR 22:3;O4	Car	0.00584786	0.00414872	0.709442	0.105038	-0.495242
	1699	LPC 17:0	LPC	0.180171	0.127735	0.708964	0.0675703	-0.496215
	3936	PC 17:0_18:2	PC	74.8087	53.0362	0.708957	0.0386534	-0.496229
	3276	PC 6:0_25:0	PC	1.90133	1.34788	0.708916	0.0253936	-0.496313
	7170	ACer 67:5;O2	Acer	0.0160407	0.0113694	0.708785	0.0765558	-0.496579
	636	FA 20:3	FA	16.0839	11.3792	0.707491	0.113674	-0.499216
	7408	DG 62:11;O2	DG	0.0469529	0.0332104	0.707314	0.110497	-0.499577
	7080	PA 53:1;O	PA	0.322394	0.227891	0.706871	0.122569	-0.500481
	6316	ACer 57:5;O4	Acer	0.551469	0.389576	0.706434	0.147463	-0.501373
	1517	CAR 19:0	Car	0.0131665	0.00929382	0.705869	0.0378494	-0.502527
	2727	LPI 20:5	LPI	0.0116744	0.00823836	0.705675	0.0473028	-0.502923
	8334	PC 67:2	PC	0.207757	0.146523	0.705259	0.0216162	-0.503774
	8898	TG 95:1	TG	0.00137583	0.000969983	0.705017	0.0153724	-0.504269
	3045	PC O-18:0_12:0	PC	0.445574	0.314123	0.704985	0.0237493	-0.504335
	4995	PS 40:5	PS	4.24611	2.98829	0.703771	0.0418241	-0.506822
	4006	SM d22:0_14:0	SM	0.00399092	0.00280762	0.703502	0.000904948	-0.507374
	7102	PA O-56:12	PA	1.03068	0.72471	0.703136	0.00649174	-0.508124
	2760	CE 17:0	CE	0.0445068	0.0312901	0.703041	0.0902198	-0.508319
	6686	SHexCer 38:1;O6	Sulf	0.0389388	0.0273675	0.702832	0.0011413	-0.508749
	6716	PE 50:6;O	PE	0.0148063	0.0104036	0.702642	0.000140385	-0.509139
	3620	CerP 43:6;O3	Cer	0.00809765	0.00568913	0.702565	0.0773581	-0.509297
	6428	PI 37:1	PI	0.0102595	0.00720498	0.702272	0.000537577	-0.509897
	3098	Cer 40:4;O5	Cer	0.00235463	0.00165284	0.701953	0.0102979	-0.510554
	6654	ACer 60:5;O4	Acer	0.0019326	0.00135376	0.700487	0.116937	-0.513569
	4210	CerP 43:1;O5	Cer	0.00155082	0.001086	0.700277	0.000910166	-0.514003
	5412	EPC 46:0;O4	EPC	0.0114864	0.00804203	0.700133	0.00447276	-0.514299
	3488	Cer 49:6;O2	Cer	0.00430048	0.00301039	0.700013	0.0830083	-0.514546
	5118	CE 29:6;O2	CE	0.0479604	0.0335647	0.699842	0.0276898	-0.5149
	5934	ACer 55:3;O4	Acer	0.0276378	0.0193419	0.699835	0.12587	-0.514913
	4935	ACer 53:2;O3	Acer	0.00293141	0.00204793	0.698614	0.181946	-0.517432
	279	FA 14:4;O	FA	0.00512877	0.00358163	0.698341	0.0314982	-0.517996
	1770	PC O-16:1_2:0	PC	19.2736	13.4515	0.697923	0.093329	-0.51886
	4444	PA 44:6	PA	0.292041	0.203545	0.696975	0.0447646	-0.520821
	2659	LPS 27:3	LPS	0.0156125	0.0108751	0.696562	0.0256643	-0.521676
	5120	ACer 53:4;O4	Acer	0.00745852	0.00519356	0.696326	0.105519	-0.522165
	6595	ACer 60:6;O5	Acer	0.0142513	0.00992088	0.696137	0.10223	-0.522557
	3430	PC 16:0_16:0	PC	96.0723	66.8246	0.695566	0.0309487	-0.523742
	2203	Cer 35:0;O4	Cer	0.00507294	0.00352364	0.694595	0.0689919	-0.525755
	7015	DG 64:13	DG	0.81694	0.567386	0.694526	0.0828014	-0.5259
	5531	SM 43:6;O4	SM	0.00460767	0.0031991	0.694299	0.238628	-0.526371
	5023	PC O-18:1_20:4	PC	0.0281622	0.019549	0.694156	0.000737718	-0.526668
	6530	ACer 57:5;O5	Acer	0.000282136	0.000195825	0.694079	0.197693	-0.526829
	1682	CAR 21:0	Car	0.00255117	0.00176493	0.69181	0.0423765	-0.531553
	6110	PC O-22:3_24:4	PC	0.0855944	0.0591666	0.691244	0.00811463	-0.532733
	3508	CerP 42:4;O3	Cer	0.00156424	0.00108101	0.69108	0.0156494	-0.533074
	3324	PE O-16:0_20:4	PE	0.076131	0.0526037	0.690963	0.000530022	-0.53332
	8085	TG O-73:18	TG	0.00105078	0.000725942	0.690862	0.0199609	-0.533531
	3251	SM d22:0_13:1	SM	0.000996567	0.000688273	0.690644	0.0328957	-0.533986
	6384	SHexCer 41:3;O5	Sulf	0.00299034	0.00206485	0.690508	0.00475531	-0.53427
	1888	CAR 21:0;O2	Car	0.00782867	0.00540272	0.690121	0.044877	-0.53508
	3766	PE O-22:6_17:1	PE	0.0634951	0.0437805	0.689509	0.00134163	-0.536358
	4868	EPC 45:2;O3	EPC	0.000761472	0.000524778	0.689162	0.0245782	-0.537085
	5184	PS 41:6	PS	5.69136	3.92063	0.688874	0.0383784	-0.537688
	5004	CerP 49:4;O3	Cer	0.00263275	0.00181148	0.688058	0.00940575	-0.539398
	3163	PC O-14:0_17:0	PC	0.294786	0.202816	0.688012	0.0070455	-0.539495
	3278	PC O-14:0_18:0	PC	7.29952	5.0204	0.687771	0.0152608	-0.539999
	5773	EPC 48:6;O3	EPC	0.000329442	0.000226447	0.687365	0.00175007	-0.540852
	7295	ACer 60:1;O6	Acer	0.00543767	0.00373601	0.687061	0.114634	-0.54149
	3212	TG 12:0_12:0_16:0	TG	0.000705382	0.00048449	0.686848	0.0211064	-0.541936
	5405	ACer 55:2;O3	Acer	0.0150348	0.0103227	0.686584	0.15088	-0.542492
	5171	EPC 45:0;O4	EPC	0.00803616	0.00551452	0.686214	0.00221658	-0.543269
	2788	DG 36:4	DG	2.92182	2.00465	0.686097	0.0715523	-0.543516
	7493	ACer 62:2;O6	Acer	0.00231755	0.00158974	0.685957	0.0779094	-0.54381
	3600	PE O-16:0_22:6	PE	0.605282	0.414996	0.685625	0.00121826	-0.544509
	3040	HexCer 30:2;O3	HexCer	0.000921182	0.000631422	0.685447	0.0367278	-0.544883
	884	NAE 20:5	NAE	0.0294581	0.0201877	0.685302	0.145837	-0.545188
	3859	CerP 44:4;O3	Cer	0.00511234	0.00350346	0.685295	0.00141763	-0.545202
	2321	LPC 24:4	LPC	0.00150066	0.00102767	0.684812	0.0556237	-0.54622
	445	FA 17:0	FA	3.38096	2.31506	0.684733	0.0683725	-0.546386
	5404	TG 15:0_18:1_18:2	TG	0.0419737	0.0287369	0.684642	0.176359	-0.546578
	2997	SM d19:1_14:1	SM	0.000550485	0.000376862	0.6846	0.0272051	-0.546666
	4296	CE 28:7	CE	0.0426999	0.0292061	0.683985	0.0129372	-0.547963
	7115	TG 61:12	TG	0.00322832	0.00220666	0.683533	0.0528628	-0.548918
	2288	LPE 26:7;O	LPE	0.0944393	0.0645495	0.683502	0.257343	-0.548982
	2389	PC O-18:0_6:0	PC	0.229183	0.156623	0.683397	0.0114896	-0.549205
	3703	PC 16:1_18:2	PC	39.5183	27.004	0.683328	0.109558	-0.549349
	6742	CE 34:5;O4	CE	9.12557	6.23231	0.682951	0.166754	-0.550147
	3063	Cer 47:6;O	Cer	0.0694531	0.0474271	0.682866	0.0252366	-0.550327
	6420	ACer 59:6;O5	Acer	1.59397	1.08689	0.681879	0.117997	-0.552412
	6542	IPC 40:2;O5	IPC	0.00210055	0.00143222	0.681832	0.0493915	-0.552512
	3539	SM d21:2_16:0	SM	0.00161248	0.0010994	0.681809	0.0686402	-0.55256
	5374	ACer 55:3;O3	Acer	0.0173029	0.0117905	0.681414	0.182581	-0.553396
	2149	LPS 22:1	LPS	0.0258576	0.0176106	0.681061	0.0415105	-0.554143
	6237	HexCer 45:5;O6	HexCer	0.00266237	0.00181188	0.680553	0.00621459	-0.555221
	3789	SM d19:1_16:0	SM	0.0148672	0.0101142	0.680302	1.70907e-05	-0.555754
	4063	SM d27:3_13:1	SM	0.00151945	0.00103368	0.680298	0.016358	-0.555761
	2505	CerP 33:0;O3	Cer	0.00138162	0.000939831	0.680236	0.0354755	-0.555892
	5423	PC 18:0_18:2;O2	PC	0.000151666	0.000103126	0.679951	0.00694889	-0.556496
	3457	CerP 40:0;O4	Cer	0.00175972	0.00119556	0.679406	0.0163053	-0.557655
	3112	LPS 31:4	LPS	0.0160853	0.0109275	0.67935	0.0827987	-0.557772
	3305	PE O-16:1_20:4	PE	0.510253	0.34617	0.678428	9.67083e-05	-0.559733
	2450	CE 14:0	CE	0.313061	0.212337	0.67826	0.0268401	-0.560089
	761	FA 22:6	FA	9.00967	6.1057	0.677683	0.0227636	-0.561317
	4922	PC 22:3_18:4	PC	168.132	113.872	0.677279	0.0588216	-0.562177
	4574	PC 18:1_20:2	PC	2.08104	1.4091	0.677115	0.0101542	-0.562528
	3531	CerP 43:2;O2	Cer	0.00677298	0.00458503	0.676958	0.0238613	-0.562861
	2338	CerP 30:0;O3	Cer	0.00259942	0.0017581	0.676342	0.121351	-0.564174
	2174	PC O-14:0_8:0	PC	0.198051	0.133935	0.676265	0.0397392	-0.564339
	824	NAE 22:1 (Erucamide)	NAE	0.847464	0.573011	0.676147	0.290903	-0.56459
	5426	PE 44:6;O	PE	0.232788	0.157367	0.676011	7.46817e-05	-0.564881
	5577	ACer 55:0;O2	Acer	0.3761	0.25418	0.675829	0.00758674	-0.565269
	3152	DG O-43:11	DG	0.0130973	0.00884407	0.675257	0.0466049	-0.566491
	1290	LPA 18:0	LPA	0.0136137	0.00918454	0.674656	0.0525738	-0.567776
	1698	PC O-14:0_3:0	PC	4.30432	2.90258	0.674341	0.325035	-0.568449
	2850	Cer t21:0_20:0	Cer	0.01057	0.00712595	0.674165	0.0242703	-0.568827
	5457	PS 20:2_22:3	PS	4.49382	3.02628	0.673432	0.0195946	-0.570395
	1482	LPE 18:2	LPE	2.48277	1.67069	0.672912	0.0533737	-0.57151
	4582	HexCer d18:1_24:0	HexCer	0.00749474	0.00503911	0.672353	0.0453258	-0.57271
	4539	PE 41:3	PE	0.0329555	0.0221451	0.671969	0.000557296	-0.573533
	4750	PC 19:1_20:4	PC	1.30504	0.876629	0.671725	0.0744082	-0.574058
	4641	PS O-36:0;O	PS	0.182831	0.122691	0.67106	0.270014	-0.575487
	6048	TG 18:1_18:2_18:2	TG	0.986663	0.661587	0.670531	0.164909	-0.576625
	3610	Cer 51:6;O2	Cer	0.0030854	0.00206857	0.670438	0.0150532	-0.576824
	8319	PG O-67:3	PG	0.0194781	0.0130586	0.670424	0.115059	-0.576855
	4449	SM d22:0_16:0	SM	0.00281851	0.0018886	0.670071	0.000525011	-0.577614
	593	FA 15:0;O2	FA	0.000740529	0.000495434	0.669028	0.0522036	-0.579862
	2795	Cer 41:4;O4	Cer	0.000792091	0.000529773	0.668829	0.0549691	-0.580291
	3957	PC 14:0_18:2	PC	0.0142688	0.00954289	0.668795	2.90431e-06	-0.580363
	2711	Cer 39:4;O4	Cer	0.00190009	0.00127006	0.668423	0.127605	-0.581166
	4236	HexCer 37:1;O3	HexCer	0.0186151	0.0124407	0.668312	2.99354e-05	-0.581407
	712	FA 19:2	FA	0.00306941	0.00205048	0.668037	0.0839814	-0.582001
	5410	EPC 45:1;O5	EPC	0.00102157	0.000682156	0.667752	0.00610528	-0.582615
	5155	PC O-22:3_20:4	PC	0.423726	0.282852	0.667534	0.036366	-0.583086
	6361	CerP 51:1;O6	Cer	0.00211713	0.00140883	0.665444	0.000542138	-0.587611
	6888	PI O-45:8	PI	0.0400243	0.0265784	0.664057	0.0051871	-0.59062
	2108	Cer 35:6;O4	Cer	0.00153316	0.0010181	0.66405	0.0255885	-0.590637
	5770	SHexCer 41:0;O2	Sulf	0.0014124	0.000937322	0.663636	0.136909	-0.591537
	4963	PC 20:3_20:3	PC	3.67724	2.4399	0.663515	0.049964	-0.5918
	8908	TG 95:10;O2	TG	0.00545698	0.00362076	0.663511	0.112953	-0.591808
	7735	PC O-56:4	PC	0.124428	0.0824628	0.662735	0.019893	-0.593497
	5422	PS 42:6	PS	0.774612	0.513166	0.662481	0.00222709	-0.59405
	1593	MG O-25:0;O	MG	0.512818	0.33973	0.662477	0.0184104	-0.594057
	2079	LPC 22:6	LPC	1.93119	1.27506	0.660248	0.0500614	-0.598921
	6449	ACer 59:6;O4	Acer	0.347347	0.22931	0.660175	0.0998254	-0.599079
	3803	CerP 44:6;O3	Cer	0.00413041	0.00272648	0.660098	0.000327109	-0.599248
	1514	LPE 18:0	LPE	1.49583	0.98723	0.659987	0.0773199	-0.59949
	3729	CerP 43:2;O3	Cer	0.00491231	0.00324199	0.659973	0.00849723	-0.599522
	5894	ACer 55:4;O5	Acer	0.000707966	0.000467151	0.659849	0.194792	-0.599791
	5039	PS 36:1;O	PS	0.262258	0.173011	0.659697	0.011895	-0.600124
	3158	SM d16:1_15:0	SM	0.00118632	0.000782119	0.659283	0.000828258	-0.60103
	3280	Cer 47:4;O	Cer	0.00207602	0.00136538	0.657689	0.0202287	-0.604522
	3797	PE 20:1_18:5	PE	0.0396653	0.0260854	0.657637	0.0015485	-0.604637
	5479	PG 44:12	PG	0.002509	0.00164998	0.657626	0.00061339	-0.60466
	3839	DG 44:8	DG	0.587776	0.386463	0.657501	0.000234695	-0.604935
	3120	SM d22:2_12:0	SM	0.0157909	0.0103786	0.65725	0.0360196	-0.605485
	4070	PC 18:2_18:2	PC	219.474	144.231	0.657167	0.0156663	-0.605668
	6934	EPC 52:6;O6	EPC	0.00171959	0.00112949	0.65684	0.000356065	-0.606387
	4138	PC O-38:9	PC	0.119275	0.0782979	0.65645	0.084845	-0.607243
	8231	PC O-65:7	PC	0.124182	0.0814926	0.656234	0.0917037	-0.607718
	1073	FA 24:0;O	FA	0.136989	0.0898704	0.656042	0.234283	-0.608139
	3277	PC 12:0_19:0	PC	0.0574464	0.0376615	0.655594	0.0348268	-0.609126
	7585	PI 46:8;O	PI	0.0119227	0.00781038	0.655087	9.5119e-05	-0.610242
	1677	LPC 17:1	LPC	0.0269454	0.0176388	0.654613	0.0324086	-0.611286
	4755	PC O-18:0_22:5	PC	1.45753	0.954087	0.654593	0.0170075	-0.611331
	7291	ACer 60:1;O5	Acer	0.0022053	0.00144298	0.654322	0.0647742	-0.611928
	3585	ACer 44:1;O3	Acer	0.00115768	0.000757237	0.654098	0.0134274	-0.612421
	3454	PE O-22:4_15:1	PE	0.0199772	0.0130594	0.653712	3.30665e-05	-0.613273
	3961	CerP 42:3;O5	Cer	0.00451089	0.0029466	0.653218	0.0252307	-0.614363
	4421	PC O-39:7	PC	0.137018	0.0894755	0.653021	0.0128607	-0.614799
	5055	ACer 53:6;O4	Acer	0.00242446	0.00158288	0.65288	0.105236	-0.61511
	8051	PIP3 39:6	PIP	0.0157184	0.010254	0.652358	1.24146e-05	-0.616264
	3313	Cer 49:6;O	Cer	0.00836784	0.00545586	0.652003	0.0116213	-0.617049
	3426	CerP 42:6;O3	Cer	0.00271362	0.00176767	0.651407	2.21817e-05	-0.61837
	4455	PE 40:6;O	PE	0.00581251	0.00378251	0.650753	0.0103977	-0.619818
	3119	SM d18:2_16:0	SM	0.165358	0.107552	0.65042	0.0321098	-0.620557
	4540	PC O-39:4	PC	0.0447676	0.0291028	0.650087	0.00209041	-0.621295
	3999	PC O-18:0_18:0	PC	0.457168	0.297085	0.649837	0.0204198	-0.621851
	3649	PE O-18:0_20:4	PE	0.395299	0.256742	0.649489	1.73215e-05	-0.622624
	7990	AcylGlcADG 20:5_20:5_20:5	AcylGlcADG	1.69196	1.09804	0.648974	0.000344674	-0.623767
	3933	PC O-37:9	PC	0.180557	0.117129	0.648711	0.0241175	-0.624353
	3200	SM 32:2;O3	SM	0.00344896	0.00223631	0.648402	0.3258	-0.62504
	7547	Hex2Cer 43:0;O5	HexCer	0.00305542	0.00198083	0.6483	0.00221854	-0.625266
	3609	PC O-14:0_20:0	PC	1.17316	0.760516	0.648262	0.0101392	-0.625351
	5160	TG 16:1_16:1_18:1	TG	0.238855	0.154832	0.648226	0.211828	-0.625432
	1757	PC O-16:2_2:0	PC	90.4726	58.5908	0.647608	0.0598757	-0.626806
	2387	EPC 28:2;O3	EPC	0.00210919	0.0013656	0.647452	0.0268569	-0.627155
	4426	CerP 44:2;O5	Cer	0.00125337	0.000810156	0.646383	0.00734908	-0.629538
	3788	SM d21:0_14:1	SM	0.00157822	0.00101956	0.646018	0.00388564	-0.630355
	3262	CerP 40:1;O3	Cer	0.00396914	0.00256229	0.645554	0.00650405	-0.63139
	5976	PE 46:4;O	PE	0.00519693	0.00334942	0.644499	8.55418e-05	-0.63375
	6575	ACer 59:1;O4	Acer	0.00315899	0.00203561	0.644387	0.00497946	-0.634001
	4891	EPC 44:3;O3	EPC	0.00155752	0.00100244	0.643612	0.0249504	-0.635738
	1789	LPE 22:6	LPE	7.11653	4.5784	0.643348	0.0937689	-0.636328
	2547	CE 15:0	CE	0.150412	0.0966948	0.642866	0.0245272	-0.63741
	3035	EPC 35:1;O3	EPC	0.000989013	0.000635058	0.642113	0.0250464	-0.639102
	4203	PC O-20:3_18:4	PC	10.0842	6.47179	0.641772	0.0324285	-0.639867
	3598	PE O-16:1_22:6	PE	1.85511	1.18969	0.641303	0.0365861	-0.640922
	4131	SM d17:1_23:1	SM	0.000419973	0.000268432	0.639165	0.0713521	-0.645741
	4502	PC O-18:3_21:2	PC	0.0821038	0.0524544	0.63888	0.0143776	-0.646384
	2391	Cer 37:3;O4	Cer	0.00193027	0.00123166	0.638075	0.158626	-0.648202
	7479	ACer 62:3;O6	Acer	0.00129476	0.000825966	0.637929	0.0638838	-0.648532
	6147	CerP 54:6;O3	Cer	0.00163989	0.00104611	0.637915	0.00888849	-0.648564
	2231	NAT 31:0;O	NA	0.939815	0.599208	0.637581	0.0155824	-0.64932
	2395	Cer 40:0;O	Cer	0.000648785	0.000413566	0.637447	0.0394404	-0.649622
	572	ST 20:5;O3	ST	0.0309738	0.0197328	0.637079	0.0617434	-0.650456
	5458	PC O-22:6_22:6	PC	0.217064	0.138218	0.636759	0.0198607	-0.651181
	4169	PC 37:8	PC	0.126513	0.0804603	0.635985	0.089465	-0.652936
	6076	PC O-46:8	PC	0.29334	0.18646	0.635646	0.00108699	-0.653705
	1747	CAR 20:0;O4	Car	0.269992	0.171583	0.635511	0.307986	-0.65401
	4357	EPC 38:0;O6	EPC	0.00216995	0.00137862	0.635323	0.0142616	-0.654437
	7557	PA 57:0	PA	0.623153	0.395752	0.635081	0.0214309	-0.654988
	5765	PS 23:0_20:4	PS	18.3196	11.6272	0.634685	0.00726428	-0.655887
	7510	PC 53:7	PC	0.134365	0.0852291	0.634311	0.00426584	-0.656738
	3380	SM d14:2_22:0	SM	0.0317429	0.0201157	0.633708	0.0185536	-0.65811
	3733	CE 24:6;O	CE	0.15931	0.100871	0.633175	0.00702936	-0.659323
	6376	DG O-57:4	DG	0.0547261	0.0346448	0.633059	0.0705795	-0.659587
	6448	CerP 53:4;O5	Cer	0.00238321	0.00150843	0.63294	0.000922077	-0.65986
	3379	EPC 39:2;O2	EPC	0.000685283	0.000433568	0.632684	0.0189256	-0.660442
	5112	PC O-22:6_20:2	PC	0.574096	0.362988	0.632277	0.00213526	-0.661372
	7692	DG 62:1;O2	DG	0.0174142	0.0109923	0.631228	0.00369427	-0.663767
	5060	EPC 45:3;O4	EPC	0.00186029	0.0011741	0.631138	0.0724995	-0.663973
	5217	EPC 44:0;O5	EPC	0.00670603	0.00423173	0.631034	0.000635163	-0.664211
	5339	LPI 34:3;O	LPI	0.218161	0.137587	0.630669	0.0773232	-0.665045
	55	FA 10:1	FA	0.00173286	0.0010923	0.630343	0.0104437	-0.66579
	1972	LPA O-28:5	LPA	0.0347079	0.021874	0.630232	0.0302412	-0.666046
	8546	TG 82:11;O2	TG	0.0838806	0.0528461	0.630016	0.0180372	-0.666539
	5822	SHexCer 40:6;O4	Sulf	0.00236201	0.00148766	0.629828	0.000303675	-0.666971
	2355	DG 32:1	DG	0.015472	0.00974465	0.629824	0.0166195	-0.66698
	2633	CE 16:1	CE	4.21649	2.65296	0.629187	0.0411745	-0.668439
	4990	ACer 51:3;O4	Acer	0.00895844	0.00563509	0.629026	0.0604272	-0.668808
	6922	SHexCer 45:3;O2	Sulf	0.00310105	0.00194927	0.628585	0.000837759	-0.66982
	4197	PE 40:6	PE	0.00617913	0.00388214	0.628267	0.000946883	-0.670551
	5265	PC 41:4	PC	0.165758	0.104109	0.62808	0.0191021	-0.670981
	4686	PC O-40:7	PC	0.357271	0.224212	0.627569	0.0153316	-0.672154
	4230	PC 17:1_20:5	PC	5.34281	3.34691	0.626432	0.0391734	-0.67477
	3627	CerP 40:1;O5	Cer	0.00159672	0.000999793	0.626155	0.0146203	-0.675408
	5198	PC O-22:3_20:3	PC	2.61551	1.63761	0.626117	0.0226976	-0.675495
	7528	ACer 67:6;O5	Acer	0.00241369	0.00151058	0.625839	0.00637407	-0.676137
	5268	EPC 46:6;O3	EPC	0.000596087	0.000373021	0.625783	0.00125037	-0.676266
	6791	ACer 59:3;O4	Acer	0.00176198	0.001101	0.624865	0.0939374	-0.678383
	5188	PE 43:6;O	PE	0.0130954	0.00818141	0.624756	3.05528e-06	-0.678635
	5226	PE 43:5;O	PE	0.0140883	0.00879655	0.624389	1.37953e-06	-0.679483
	1938	CAR 25:5;O2	Car	0.00106027	0.000662006	0.624374	0.156201	-0.679518
	4751	PC 39:5	PC	1.86326	1.16265	0.623987	0.00252231	-0.680412
	6070	PC 42:9	PC	0.00202346	0.00126173	0.623553	0.00102062	-0.681416
	1746	CAR 20:1;O4	Car	0.00345478	0.00215381	0.623428	0.0222347	-0.681704
	6418	PE 48:4;O	PE	0.0203752	0.0127017	0.623388	7.19059e-05	-0.681798
	1267	FA 29:5	FA	0.0011204	0.000698419	0.623364	0.0356188	-0.681853
	1966	PC O-18:0_2:0	PC	0.912886	0.567883	0.622074	0.0314731	-0.684841
	3159	SM d21:0_13:0	SM	0.0392158	0.0243857	0.621834	0.0127557	-0.6854
	6573	ACer 62:6;O2	Acer	0.00215494	0.00133949	0.621589	0.0556965	-0.685967
	4413	PC 18:2_20:5	PC	7.26125	4.51103	0.621247	0.0531572	-0.68676
	6439	PC 44:11	PC	0.000558546	0.000346937	0.621144	0.00082461	-0.687
	5500	SHexCer 40:0;O2	Sulf	0.00826517	0.00513184	0.620899	0.10016	-0.68757
	5865	TG 17:1_18:1_18:2	TG	0.0247987	0.0153856	0.620421	0.0843501	-0.688681
	2198	LPC 23:5	LPC	0.00118558	0.000734307	0.619366	0.00290128	-0.691135
	3967	CerP 44:1;O3	Cer	0.00174271	0.00107908	0.619196	0.00370404	-0.691531
	7752	Hex2Cer 47:0;O2	HexCer	0.00142197	0.000878441	0.617761	0.0449707	-0.694878
	5629	PG 43:2	PG	0.014007	0.00865195	0.617687	0.00399014	-0.695052
	7049	Hex2Cer 36:4;O5	HexCer	0.00219248	0.00135296	0.617088	0.000222574	-0.696451
	313	FA 15:0 (Pentadecanoic acid)	FA	2.01486	1.2433	0.617067	0.00570893	-0.696501
	5537	ACer 55:5;O4	Acer	0.00128332	0.00079174	0.616946	0.000976001	-0.696783
	2964	Cer 46:5;O	Cer	0.00618961	0.00381502	0.616358	0.0181145	-0.69816
	5503	PC 42:4	PC	0.438713	0.270303	0.616128	0.011373	-0.698697
	3222	PC O-16:2_16:1	PC	0.189284	0.116612	0.61607	0.0127942	-0.698835
	4209	CerP 43:2;O5	Cer	0.000947106	0.000582727	0.615271	0.00318045	-0.700705
	4741	PE 18:1_22:5;O	PE	0.0653576	0.040175	0.614695	6.9318e-08	-0.702058
	5082	PC O-42:9	PC	0.191127	0.117454	0.614534	0.00119665	-0.702436
	4351	PS 19:0_18:2	PS	11.0895	6.80579	0.613715	0.00037181	-0.70436
	3377	Cer 45:2;O2	Cer	0.00973669	0.00597509	0.613667	0.00645421	-0.704471
	4907	SM d15:0_25:1	SM	0.00307238	0.00188327	0.612966	0.000357176	-0.706121
	7037	PI O-42:0	PI	2.29912	1.40826	0.61252	0.0629823	-0.707171
	4946	ACer 51:4;O4	Acer	0.0063639	0.00389391	0.611875	0.0423715	-0.70869
	5159	PC 20:0_20:0	PC	0.432709	0.264753	0.611849	0.00797264	-0.708753
	2724	Cer 41:0;O3	Cer	0.00221926	0.00135376	0.610003	0.00244101	-0.713111
	2559	LPA 32:1	LPA	0.0408038	0.024885	0.609871	0.194172	-0.713424
	4727	PC O-20:4_20:2	PC	6.95744	4.23975	0.609384	0.0153366	-0.714577
	2344	LPC 20:4;O	LPC	0.00210788	0.0012841	0.609193	0.0014326	-0.715029
	3483	ACer 47:6;O4	Acer	0.00293788	0.00178725	0.608346	0.0824537	-0.717035
	4180	PC 18:0_18:1	PC	159.447	96.7456	0.606757	0.0119462	-0.720809
	2817	ACer 42:1;O2	Acer	0.00124258	0.000753873	0.6067	0.314468	-0.720944
	4717	PC 19:1_20:5	PC	12.1572	7.37526	0.606658	0.0174478	-0.721044
	2410	EPC 28:1;O3	EPC	0.00267321	0.00162011	0.606055	0.0495959	-0.722479
	6504	ACer 59:4;O3	Acer	0.00179157	0.0010857	0.606004	0.0723162	-0.722602
	8854	TG 93:11;O2	TG	0.00108222	0.000655367	0.605575	0.0795248	-0.723622
	440	FA 17:1	FA	2.20042	1.33188	0.605282	0.0692133	-0.724322
	2314	LPI 18:0	LPI	0.00565426	0.00342143	0.605108	0.0203215	-0.724736
	1605	NAE 25:0;O2	NAE	0.00124551	0.000753629	0.605076	0.0279923	-0.724811
	2578	DG 18:2_18:2	DG	0.257723	0.155912	0.604958	0.136527	-0.725092
	4432	ACer 51:5;O2	Acer	0.00183763	0.00111079	0.604472	0.0154451	-0.726253
	3435	ACer 49:6;O2	Acer	0.00506747	0.00306254	0.604352	0.00870443	-0.726539
	3629	CerP 41:0;O4	Cer	0.00967008	0.00584403	0.604341	0.00598806	-0.726565
	2815	CE 18:3	CE	9.82778	5.93489	0.60389	0.0197038	-0.727643
	2917	Cer 41:5;O4	Cer	0.00370181	0.00223408	0.60351	0.0961183	-0.72855
	5728	PS 43:5	PS	0.177566	0.107141	0.603386	0.0167704	-0.728847
	2899	SM d17:0_15:1	SM	0.0154143	0.00929794	0.603203	0.00805246	-0.729285
	3560	CerP 43:1;O2	Cer	0.00516163	0.00310793	0.602121	0.0055266	-0.731874
	4605	PC O-40:9	PC	0.212752	0.127911	0.601222	0.00749099	-0.734031
	3275	PC 13:0_18:0	PC	0.152264	0.0915178	0.601045	0.000356255	-0.734455
	7730	IPC 53:0;O3	IPC	0.00247882	0.00148863	0.600541	0.0396977	-0.735665
	3567	SM d23:0_14:1	SM	0.000850549	0.000510713	0.600451	0.0018669	-0.735881
	4074	CerP 43:1;O3	Cer	0.000820346	0.000491764	0.59946	0.000297945	-0.738266
	3406	SM d15:0_21:1	SM	0.107946	0.0646394	0.59881	0.00771824	-0.739829
	3519	LPS 30:1;O	LPS	0.011653	0.00697611	0.598655	0.129287	-0.740204
	3233	SM d17:1_18:1	SM	0.0017236	0.00103109	0.598221	0.013619	-0.74125
	1721	LPG 18:0	LPG	0.0482383	0.0288191	0.597433	0.119518	-0.743151
	2263	CerP 32:0;O2	Cer	0.00221719	0.00132284	0.596627	0.00661915	-0.745099
	6262	ACer 55:3;O5	Acer	0.000789521	0.00047029	0.595665	0.0377093	-0.747428
	1962	LPS 20:0	LPS	0.214682	0.127693	0.594801	0.0115702	-0.749522
	686	ST 19:5;O5	ST	0.0428332	0.0254741	0.594727	0.0150098	-0.7497
	6211	ACer 56:4;O4	Acer	0.0171412	0.0101901	0.594478	0.0461047	-0.750304
	5653	PC O-22:5_22:2	PC	0.510107	0.30314	0.594267	0.00461646	-0.750816
	922	FA 21:2;O2	FA	0.0114504	0.00680345	0.594166	0.0731381	-0.751063
	3015	SM d16:1_17:0	SM	0.0604852	0.0359338	0.594092	0.00615452	-0.751241
	2599	Cer 40:2;O3	Cer	0.00146316	0.00086875	0.59375	0.345059	-0.752073
	3861	ACer 50:6;O2	Acer	0.00118028	0.000700537	0.593535	0.00854445	-0.752595
	6432	PA O-53:3	PA	14.4795	8.59235	0.593416	0.077563	-0.752883
	3540	EPC 40:1;O2	EPC	0.0035771	0.00211824	0.592167	0.00275223	-0.755924
	3111	ST 24:3;O8;HexNAc	ST	0.293657	0.173834	0.591962	0.0308966	-0.756425
	6718	TG 18:1_18:2_22:6	TG	0.56306	0.333192	0.591751	0.0737564	-0.756937
	4778	HexCer 41:4;O4	HexCer	0.0050631	0.00299552	0.591638	0.0156398	-0.757214
	6999	TG O-59:7	TG	0.0225497	0.0133356	0.591388	0.0798202	-0.757824
	2741	CE 17:1	CE	0.332492	0.196578	0.591227	0.0147473	-0.758217
	6391	SHexCer 44:1;O2	Sulf	0.00223907	0.00132189	0.590376	0.0292248	-0.760293
	2864	ACer 43:4;O2	Acer	0.00134359	0.000792902	0.590135	0.000550535	-0.760883
	4326	HexCer 39:4;O2	HexCer	0.00408273	0.00240899	0.590044	0.00225939	-0.761106
	1853	LPS 19:1	LPS	0.0217646	0.0128155	0.588823	0.0261982	-0.764093
	4973	PC O-41:6	PC	0.138392	0.0814069	0.588232	0.00217768	-0.765543
	6707	Hex2Cer 33:6;O6	HexCer	0.00363054	0.00213546	0.588193	0.000947911	-0.765638
	5772	PC 43:4	PC	0.130896	0.0769516	0.587881	0.00200424	-0.766403
	7642	PC O-55:5	PC	0.270494	0.158773	0.586974	0.0244938	-0.768631
	4109	PC 20:1_16:2	PC	7.00122	4.10793	0.586745	0.0580671	-0.769194
	3272	EPC 37:1;O3	EPC	0.000623485	0.000365614	0.586404	0.0122992	-0.770034
	4215	CE 25:5;O2	CE	0.0451668	0.0264748	0.586156	0.00192711	-0.770644
	5995	SHexCer 36:3;O5	Sulf	0.0104471	0.00611765	0.585583	0.000121164	-0.772054
	471	FA 14:0;O3	FA	0.00365388	0.00213837	0.585234	0.0989023	-0.772915
	4779	EPC 44:6;O3	EPC	0.000895185	0.000523887	0.585227	0.0421871	-0.772931
	4977	PA O-45:0	PA	0.171164	0.100058	0.584578	0.138772	-0.774533
	4704	EPC 44:0;O3	EPC	0.00179577	0.00104959	0.584481	0.00594761	-0.774772
	1462	Cer 31:4;O	Cer	0.00579842	0.00338483	0.58375	0.00011342	-0.776577
	5545	EPC 45:5;O6	EPC	0.00450678	0.00263053	0.583682	6.90197e-05	-0.776744
	2350	NAT 31:0;O2	NA	0.914349	0.531972	0.581804	0.00306615	-0.781395
	3692	PA 38:0	PA	0.154936	0.0901175	0.581642	0.000637615	-0.781796
	5693	PC O-18:5_26:1	PC	0.433297	0.251818	0.581169	0.00519073	-0.782971
	5434	HexCer 42:1;O3	HexCer	0.00775969	0.00449587	0.579389	5.00697e-05	-0.787397
	3619	EPC 36:3;O5	EPC	0.00212175	0.0012279	0.578722	0.0177288	-0.789058
	4989	SM d20:3_24:2	SM	0.000658515	0.000381013	0.578594	0.00321882	-0.789377
	4403	SM d15:0_26:0	SM	0.00327531	0.00189314	0.578004	0.0094354	-0.790849
	5050	EPC 44:6;O4	EPC	0.000900089	0.000520231	0.577977	0.00805093	-0.790916
	6302	ACer 55:2;O5	Acer	0.000795778	0.000459856	0.57787	0.0191517	-0.791183
	4730	ACer 54:6;O3	Acer	0.00307958	0.00177956	0.577856	0.00289785	-0.791218
	4570	HexCer 39:5;O3	HexCer	0.00502984	0.00290639	0.577829	0.000120622	-0.791284
	778	FA 19:0;O2	FA	0.00450766	0.00260372	0.57762	0.402597	-0.791807
	5793	TG 16:0_18:1_18:1	TG	0.0278655	0.016078	0.576988	0.061435	-0.793388
	787	SPB 20:1;O	SPB	0.000701283	0.000404286	0.576495	0.052767	-0.79462
	7342	TG 60:8;O2	TG	0.00079491	0.000458227	0.576451	0.0131229	-0.79473
	4723	HexCer 39:1;O3	HexCer	0.0110364	0.00634275	0.574713	1.35483e-07	-0.799085
	4411	PC 16:3_22:4	PC	4.1279	2.37217	0.574667	0.0357318	-0.799202
	1743	LPC 18:3	LPC	0.0918021	0.0527463	0.574566	0.0153888	-0.799456
	3387	PC 16:1_16:1	PC	6.2721	3.60173	0.574246	0.0057514	-0.800259
	2660	NAT 34:2;O2	NA	0.0426304	0.0244529	0.573603	0.00610817	-0.801876
	6503	ACer 57:6;O5	Acer	0.000866012	0.000496013	0.572755	0.0201192	-0.80401
	4520	ACer 49:2;O4	Acer	0.00312298	0.00178725	0.572289	0.00152353	-0.805183
	819	FA 21:3;O	FA	0.00278859	0.00159467	0.571853	0.0809073	-0.806283
	8761	TG 89:9;O	TG	0.0129961	0.00742744	0.571511	0.00677355	-0.807146
	4687	PC O-22:3_18:4	PC	7.14801	4.08513	0.571506	0.00140539	-0.807159
	4266	PC O-22:5_16:0	PC	17.0422	9.72969	0.570916	0.000781681	-0.808649
	4714	PE 41:6;O	PE	0.0105129	0.00599876	0.570611	5.85009e-06	-0.809421
	3201	DG 40:7	DG	1.68989	0.964039	0.570474	0.000387961	-0.809766
	3850	CerP 41:3;O4	Cer	0.0036074	0.00205416	0.56943	0.0394276	-0.81241
	3480	CerP 42:5;O3	Cer	0.000477627	0.000271393	0.568211	0.00713999	-0.815501
	6753	DG O-62:13	DG	1.24316	0.706126	0.568008	0.0562478	-0.816018
	1947	LPS 20:1	LPS	0.0185003	0.0105046	0.567805	0.00346916	-0.816533
	6779	DG O-62:12	DG	0.534536	0.303446	0.567682	0.0516658	-0.816846
	4212	EPC 40:3;O4	EPC	0.0116458	0.00660518	0.567171	0.0246745	-0.818145
	6014	TG 18:2_18:2_18:2	TG	0.510297	0.288784	0.565914	0.0756491	-0.821345
	5925	TG 54:9	TG	0.00201501	0.00113988	0.565694	0.0331416	-0.821906
	6614	PIP3 23:2	PIP	0.0932804	0.05274	0.565392	0.0619579	-0.822677
	218	FA 13:3;O	FA	0.84309	0.476382	0.565043	0.0423166	-0.823568
	4500	PC 16:0_22:5	PC	121.349	68.549	0.564892	0.00318872	-0.823952
	4156	SHexCer 31:1;O4	Sulf	0.00276172	0.00155993	0.564841	0.00423913	-0.824082
	4719	PE 42:5	PE	0.0296238	0.0167129	0.564171	1.65177e-05	-0.825794
	4464	CerP 43:1;O6	Cer	0.301744	0.170151	0.563893	5.49323e-07	-0.826506
	934	NAE 20:0	NAE	0.00166776	0.000940071	0.563671	0.00474109	-0.827074
	4848	EPC 44:4;O3	EPC	0.000899981	0.000506883	0.563216	0.0021582	-0.828241
	7676	DG 62:2;O2	DG	0.0291844	0.0164357	0.563168	0.000659382	-0.828363
	2722	Cer 40:1;O4	Cer	0.00683817	0.00384985	0.562995	0.000303422	-0.828806
	6412	PC 44:12	PC	0.0024452	0.00137544	0.562503	0.00125968	-0.830066
	3606	PC 11:0_22:0	PC	1.61397	0.907476	0.562265	0.00466001	-0.830678
	6164	SHexCer 40:3;O5	Sulf	0.0452794	0.0254278	0.561576	1.58612e-05	-0.832446
	1582	LPC 16:2	LPC	0.00245846	0.00137984	0.561261	0.00469321	-0.833255
	5003	PC 18:0_22:5	PC	33.2547	18.6362	0.560407	0.011079	-0.835453
	4816	HexCer 41:2;O4	HexCer	0.00697409	0.00390164	0.559448	0.000341043	-0.837923
	4965	PC 40:6	PC	0.196188	0.10973	0.559313	0.0132136	-0.838273
	5193	HexCer 41:3;O4	HexCer	0.00267698	0.00149587	0.558791	0.00608078	-0.839619
	5497	HexCer 44:5;O2	HexCer	0.00858478	0.00479694	0.558772	1.25593e-05	-0.839668
	5373	TG 15:0_18:2_18:2	TG	0.0207255	0.0115691	0.558205	0.0679334	-0.841133
	3582	ACer 42:1;O5	Acer	0.0190163	0.0106052	0.557687	8.886e-07	-0.842472
	3271	CE 18:2;O3	CE	0.0196682	0.0109616	0.557327	0.0299033	-0.843405
	6957	DG O-62:4	DG	0.0603139	0.0335409	0.556105	0.000143911	-0.84657
	3944	CE 26:5	CE	0.0555388	0.0307802	0.554212	0.00190026	-0.851491
	4321	PC O-37:7	PC	0.555718	0.307015	0.552464	0.00522731	-0.856047
	3370	CerP 41:3;O3	Cer	0.00162183	0.00089517	0.551952	0.00235452	-0.857386
	4098	SM d16:1_24:2	SM	0.0170682	0.00938724	0.549983	0.000608622	-0.86254
	5980	PC 22:2_22:2	PC	0.662526	0.36405	0.549487	0.00176564	-0.863842
	4524	PE 20:4_22:6	PE	0.0141456	0.00776416	0.548876	0.00102614	-0.865448
	2424	CAR 30:0;O	Car	0.0010841	0.000594075	0.547989	0.149016	-0.86778
	6599	ACer 62:5;O2	Acer	0.00180898	0.000988421	0.546398	0.0372155	-0.871976
	3828	ACer 44:6;O5	Acer	0.00446701	0.00243379	0.544836	0.000456714	-0.876106
	3350	PE O-16:2_20:2	PE	0.0715814	0.0389845	0.544617	0.00417475	-0.876686
	4294	PC O-16:1_22:3	PC	2.83177	1.54015	0.543881	0.000232389	-0.878636
	2228	CAR 22:2;O4	Car	0.35381	0.192341	0.54363	0.000307342	-0.879304
	4881	PC 20:4_20:4	PC	24.0176	13.0553	0.54357	0.0209544	-0.879461
	4155	PA 39:7;O	PA	0.198106	0.107642	0.543359	0.00632198	-0.880023
	6358	SHexCer 44:2;O2	Sulf	0.00323708	0.00175876	0.543316	0.0597678	-0.880137
	8839	TG 89:2;O2	TG	1.88828	1.02553	0.543103	0.00925682	-0.880702
	6535	PS 45:10	PS	0.139162	0.0754727	0.542336	0.000291399	-0.882741
	4527	HexCer 39:6;O3	HexCer	0.00250835	0.00136022	0.542278	7.76912e-07	-0.882896
	5600	PS 21:2_22:6	PS	0.595727	0.32238	0.541155	0.0228644	-0.885887
	3994	CerP 42:2;O5	Cer	0.0189329	0.0102299	0.540327	0.00544234	-0.888096
	5469	PC 24:2_18:3	PC	0.885647	0.478369	0.540135	0.0296017	-0.888608
	5543	PG 44:10	PG	0.0039855	0.00215169	0.539881	6.50924e-08	-0.889287
	4644	PC O-20:3_20:5	PC	1.0205	0.550721	0.539659	0.000374105	-0.889879
	1216	ST 18:5;O;Hex	ST	0.292226	0.157659	0.53951	0.0266681	-0.890277
	769	FA 22:5	FA	28.9335	15.5945	0.538979	0.0419292	-0.891698
	2801	CE 18:3;O	CE	0.00889096	0.00479111	0.538874	0.00572026	-0.89198
	5195	HexCer 41:1;O3	HexCer	0.00349748	0.00188241	0.53822	1.69232e-05	-0.893733
	5576	TG 16:1_18:2_18:2	TG	0.277293	0.149159	0.537911	0.0729953	-0.894562
	7696	DG 66:10;O	DG	0.0257523	0.0138518	0.537885	0.000383118	-0.894629
	6396	TG 16:0_18:2_22:6	TG	1.29143	0.69395	0.537351	0.031345	-0.896064
	2621	CE 16:2	CE	0.207122	0.110896	0.535417	0.0077144	-0.901266
	5832	TG 17:1_18:2_18:2	TG	0.0128212	0.00685207	0.534432	0.0751176	-0.903921
	6276	ACer 57:6;O4	Acer	0.779985	0.414691	0.531666	0.0348826	-0.911407
	281	FA 15:2	FA	1.14167	0.604962	0.52989	0.0652178	-0.916235
	7282	DG 62:13;O	DG	0.0459004	0.0243122	0.529673	0.00197913	-0.916827
	2131	Cer 38:2;O	Cer	0.000332453	0.000175161	0.526876	0.0231113	-0.924466
	5344	PA O-46:6	PA	0.138241	0.0726484	0.52552	0.000473465	-0.928182
	5871	PI 36:1	PI	0.0717223	0.037682	0.525387	8.72329e-05	-0.928548
	4555	PE O-42:12	PE	0.0441577	0.023179	0.524915	0.0029206	-0.929844
	6916	PA O-54:1	PA	11.123	5.8295	0.524096	0.0109663	-0.932096
	4051	PE O-20:5_20:0	PE	0.188514	0.0987588	0.52388	0.00231819	-0.932691
	3824	PC 35:6	PC	0.155917	0.0815764	0.523202	0.00230848	-0.934559
	6149	CE 31:6;O4	CE	0.0407998	0.02133	0.522797	0.0171889	-0.935676
	7814	PC O-57:4	PC	0.6242	0.326275	0.52271	0.000867581	-0.935918
	2598	CE 16:3	CE	0.0250212	0.0130692	0.522323	0.00619271	-0.936985
	8097	PS 63:11	PS	1.87396	0.978704	0.522266	0.0084045	-0.937143
	4239	PC O-22:3_16:3	PC	5.43949	2.83698	0.521554	0.00103139	-0.939113
	4388	EPC 42:3;O3	EPC	0.00351455	0.00183064	0.520874	0.00274912	-0.940993
	351	FA 16:2	FA	0.833683	0.434163	0.520777	0.154483	-0.941264
	2507	Cer d18:1_22:0	Cer	0.0113861	0.00592538	0.520406	0.0578951	-0.942291
	7025	Hex2Cer 36:5;O5	HexCer	0.00320074	0.0016637	0.519784	2.3338e-06	-0.944015
	5610	EPC 46:4;O4	EPC	0.00725246	0.00376898	0.519684	0.0132936	-0.944294
	5483	DG 52:3	DG	0.0158079	0.00819862	0.51864	0.0245807	-0.947195
	4697	PC 38:0	PC	0.573108	0.297228	0.518625	0.00675151	-0.947235
	4616	HexCer 40:1;O4	HexCer	0.00629193	0.00326202	0.518444	4.43706e-07	-0.947739
	3009	CE 20:5	CE	22.9401	11.878	0.517781	0.00444193	-0.949585
	3695	EPC 41:3;O2	EPC	0.000771602	0.000399506	0.517762	0.000223088	-0.949639
	3397	CE 23:5	CE	0.0425736	0.0219934	0.516597	0.000971735	-0.952889
	4352	PS 16:0_21:2	PS	9.53451	4.91774	0.515783	0.0112	-0.955165
	5834	ACer 58:3;O2	Acer	0.00167563	0.000864168	0.515728	0.0793756	-0.955318
	3243	CerP 41:1;O2	Cer	0.00526346	0.00270912	0.514702	0.000750445	-0.958189
	5320	PC 20:4_22:5	PC	0.850836	0.437691	0.514424	0.00316469	-0.958969
	8688	TG O-88:11	TG	0.000542926	0.000278499	0.51296	0.0313699	-0.963083
	6950	ACer 62:5;O4	Acer	0.00220959	0.00113284	0.512692	5.76781e-05	-0.963836
	4628	EPC 43:2;O4	EPC	0.00951133	0.00487555	0.512604	3.47652e-06	-0.964083
	4682	PC 21:2_18:5	PC	1.2921	0.661541	0.51199	0.00122627	-0.965812
	3588	EPC 34:4;O5	EPC	0.00156259	0.000799577	0.511701	0.00271403	-0.966628
	2869	CE 18:2	CE	3.3923	1.73424	0.511229	0.00046533	-0.967958
	5271	PC O-16:2_26:2	PC	0.677094	0.345691	0.510551	0.000500819	-0.969874
[truncated: 400 more rows]

## Sheet: Figure3f
Figure3f	Kegg enrichment
		Total	Expected	p value	log10pvalue	Holm adjust	FDR	Impact	LOG10FDR	Enrichiment ratio
	Linoleic acid metabolism	5	0.033201	0.032806	1.4841	1	0.55113	0	0.258746	30.1196
	Arachidonic acid metabolism	36	0.23904	0.022168	1.6543	1	0.46553	0.33292	0.332052	8.3668
	Glycerolipid metabolism	16	0.10624	0.0045337	2.3435	0.37177	0.12694	0.02648	0.896402	18.8253
	Glycerophospholipid metabolism	36	0.23904	5.23e-05	4.2818	0.0043905	0.0021953	0.35618	2.65851	16.7336
	Biosynthesis of unsaturated fatty acids	36	0.23904	5.23e-05	4.2818	0.0043905	0.0021953	0	2.65851	16.7336

## Sheet: Figure3g
Figure3g	Serum free fatty acid
	Control					Acox1-LKO
C18:4(SDA)	1.68367	1.87877	1.52634	5.00668	1.89275	0.828231	0.184841	1.45078	0.701855	0.515253
C20:5 (EPA)	19.1939	23.2608	18.944	30.3548	9.97124	5.34694	6.6011	9.53084	4.32067	4.27216
C22:6 (DHA)	7.18092	10.0623	9.3429	7.5126	6.3629	3.75935	4.48809	8.35501	4.10689	5.84509
C24:6 (THA)	8.47797	6.15859	6.29962	7.84534	4.46011	25.0489	14.3073	29.5171	14.6855	19.0033
C26:5 (HPA)	0.109383	0.13827	0.099247	0.108483	0.106521	1.37713	0.656689	0.791277	0.527385	0.614395
C26:6 (HHA)	0.415759	0.525557	0.377234	0.412339	0.324828	2.81208	2.03177	2.62741	1.25707	1.72402
C28:5 (OPA)	0.019699	0.024902	0.017874	0.019537	0.015391	0.788265	0.282834	0.494704	0.253975	0.241659
C28:6 (OHA)	0.701918	0.887287	0.636877	0.696144	0.5484	2.35714	1.6182	1.50467	0.681095	1.51001
