# Supplementary material for: Liver ACOX1 regulates levels of circulating lipids that promote metabolic health through adipose remodeling
Source: Nat Commun. 2024 May 17;15:4214. doi: 10.1038/s41467-024-48471-2 (PMC11101658; doi:10.1038/s41467-024-48471-2)
Supplement: Supplementary file 4 — Source Data [file 41467_2024_48471_MOESM4_ESM.zip › source data/Source data_Figure_4.xlsx]

## Sheet: Figure4d
Figure4d	gene expression
	Control				C20:5				C24:6				C26:6
UCP1	0.915439	1.09237	0.97147	1.02937	0.532156	1.26754	0.93302	1.34221	3.424	2.5913	2.44237	1.91603	6.77079	6.97122	4.15494	4.66808
Cidea	1.08415	0.922384	0.770613	1.29767	2.19404	4.07988	3.24279	3.59373	5.0889	5.29632	2.20162	3.01076	5.73911	5.96984	4.02039	4.95221
PPARa	1.03018	1.18049	0.744868	1.10394	1.44888	1.16534	1.04594	1.12377	1.56778	1.14604	1.48993	1.7855	2.1416	1.56766	1.54539	1.35513
CPT1b	1.07266	1.2665	0.811113	0.907507	0.650374	0.735099	0.790639	0.800479	1.56656	1.24718	1.26799	1.42302	2.17567	1.98452	1.35243	1.53492
CITED	0.931022	1.10559	0.948158	1.02462	0.848774	0.933711	1.32078	1.36943	1.85514	1.76066	1.70061	1.64868	1.34922	1.49275	1.63859	2.13309
TBX1	1.21494	1.15635	0.810677	0.878029	0.64667	0.682296	0.911394	0.862339	1.45397	1.31055	1.5675	1.63965	1.99896	2.26639	1.75903	2.18061

## Sheet: Figure4e
Figure4e	WB analysis of adipocytes
		UCP1 to tubulin					COX4 to tubulin
		Control	THA	HHA			Control	THA	HHA
		1.29034	1.7545	1.33464			0.55452	9.73574	8.63467
		0.862956	1.99377	2.13601			1.28312	6.485	10.677
		0.846704	1.78706	2.3645			1.16236	11.8332	20.1476

## Sheet: Figure4g
Figure4g	Gene expression
	Control			C24:6
Tfam	1.16347	1.06682	0.805665	1.55823	1.39721	1.94965
Nrf1	1.02997	0.982957	0.987738	1.28473	1.14225	1.44086
Cox1	1.07597	1.18526	0.784123	1.8367	2.06678	3.12109
Cox2	0.700673	1.36648	1.04443	4.07625	4.48102	8.50735
ND6	1.47496	0.962268	0.70457	2.02483	2.84604	4.27981

## Sheet: Figure4h
Figure4h	mtDNA/nuclead DNA
	Control	THA
	1.03556	1.50701
	0.943613	1.30641
	1.12592	1.3983

## Sheet: Figure4i
Figure4i	OCR
	Time(min)	Vehicle							THA
Basal	1.38	14.8088	14.8863	14.4444	13.0228	12.9807	11.7629	10.7492	20.3146	18.2264	16.0934	21.1005	16.6034	16.3967	14.3257
	7.9	12.7221	12.167	12.2765	10.9341	11.0563	10.014	9.16673	18.6509	16.5131	14.4589	19.0917	15.0252	14.2805	12.8886
	14.43	11.7672	10.911	11.1311	9.78517	9.95617	9.17885	8.48306	17.5816	15.5017	13.649	18.3499	13.8901	13.1829	11.94
Oligo	20.95	9.70829	9.27582	9.42703	8.02052	8.25434	7.74201	6.97534	10.6331	9.66256	11.9901	9.95725	9.23514	7.8307	8.22926
	27.47	9.7118	8.7917	8.97694	7.78682	8.042	8.01744	7.08815	11.0645	9.69815	12.7638	9.92724	9.32107	8.22152	8.49108
	33.99	9.33933	8.37819	8.58366	7.28649	7.68005	7.84338	6.94658	11.4847	9.87874	13.4151	10.0105	9.41397	8.6907	8.85629
FCCP	40.51	15.4537	12.2368	21.2046	10.1417	11.7232	11.2944	9.85189	26.098	17.4529	25.5811	28.8559	18.2722	20.9552	21.6501
	47.03	13.9341	11.0751	20.3063	9.30964	11.0501	10.2646	8.87493	22.6374	15.1135	22.4306	25.3144	16.1624	18.1642	18.2586
	53.56	13.0604	10.5241	19.151	8.63801	10.6584	9.69115	8.26174	20.2405	13.731	20.4557	23.5906	15.2505	16.5832	15.8264
R+AA	60.08	3.93448	3.57896	3.58229	3.35547	3.59395	3.43009	3.25368	4.34553	4.33774	4.93482	4.1201	3.6736	3.39424	3.18255
	66.6	3.85628	3.465	3.50384	3.35936	3.52445	3.37091	3.0442	4.12186	4.2614	4.80874	4.05993	3.75282	3.2653	3.09298
	73.12	3.7437	3.36557	3.38619	3.2783	3.42204	3.2569	2.95609	4.01847	4.04083	4.56997	3.86378	3.61338	3.09717	2.92046

## Sheet: Figure4j
Figure4j	WB of adipocytes
	Vehicle	THA	Vehicle+insulin	THA+insulin
	1.07627	0.903116	3.47696	10.5733
	1.02062	0.83662	4.68729	6.4147
			4.53087	8.25391

## Sheet: Figure4k
Figure4k	qutification of GLUT4 translocation
	Control	THA	Control	THA	100nM insulin
	3.02013	10.8108	13.7405	32.5503	35.0877
	7.44186	11.9205	11.6402	37.0716	47.5
	5.34591	7.93103	14.1304	32.7434
				36.3248
