# Supplementary material for: Liver ACOX1 regulates levels of circulating lipids that promote metabolic health through adipose remodeling
Source: Nat Commun. 2024 May 17;15:4214. doi: 10.1038/s41467-024-48471-2 (PMC11101658; doi:10.1038/s41467-024-48471-2)
Supplement: Supplementary file 4 — Source Data [file 41467_2024_48471_MOESM4_ESM.zip › source data/Source data_Figure_5.xlsx]

## Sheet: Figure5a
Figure5a	Gene expression
	30C								4C
GPR40	1.22338	1.56447	1.13123	0.470266	0.713629	0.55288	2.11379	2.54972	0.269863	0.975732	0.525578	0.487961	0.329591	0.338701	0.375249	0.927426
GPR41	0.604144	1.47747	0.838484	0.50419	0.573755	0.563272	2.36078	2.5996	0.602999	0.426892	0.532781	0.516512	0.347132	0.311227	0.456802	0.480528
GPR43	0.669436	0.693691	0.5139	0.696143	1.498	0.723139	1.47776	0.897352	4.21593	1.26559	2.73009	2.64382	2.90559	2.43221	2.37514	0.95512
GPR84	0.674609	1.42883	0.808772	0.551056	0.501767	0.42488	2.33623	3.64352	0.536713	0.3972	0.624419	0.613323	0.379543	0.516844	0.559706	0.502197
GPR120	0.585187	0.874511	0.590873	1.25233	2.4187	1.12902	1.04476	0.279885	12.2283	5.24286	2.28331	2.13096	2.8483	2.37766	2.75647	2.1129

## Sheet: Figure5c
Figure5c	Tango assay
	THA concentration (uM)	GPR40				GPR41				GPR43				GPR84				GPR120
	10	0.316559	0.526261	0.460994	0.344373	0.268024	-0.20344	-0.07085	0.07296	0.069	-0.105	0.2455	0.687	0.060169	0.068708	-0.06729	0.057562	1.62583	1.4925	0.9525	1.37333
	2	0.497732	0.320114	0.545478	0.433949	0.250984	-0.02	0.015144	0.202328	0.025875	-0.039	-0.10575	0.32725	0.173062	0.304077	0.218327	0.214094	0.971667	0.6025	0.7025	1.50417
	0.4	0.251374	0.449619	0.41466	0.635987	0.13868	0.182144	-0.14153	-0.00118	0.84975	0.46125	0.071875	0.174	0.216361	0.349976	0.231919	0.343381	0.1525	0.761667	1.17583	0.3275
	0.08	0.113094	0.420331	0.235698	0.346521	0.138936	0.08952	0.057936	0.04	1.38213	0.58575	0.37625	0.3865	0.295335	0.28876	0.236168	0.251676	-0.335	-0.14917	-0.18917	-0.14167
	0.016	0.150813	0.107774	0.213719	0.278198	0.122912	-0.08275	0.215912	0.09444	0.36625	-0.16775	-0.07075	-0.01038	-0.01715	0.014136	0.207286	0.209401	-0.2625	0.508333	0.006667	-0.2625
	0.0032	0.066019	0.406087	0.086843	0.209196	0.138776	0.272024	0.074504	0.174936	-0.12825	0.719375	0.443875	0.431875	0.128844	0.081086	0.234018	0.22066	-0.29583	0.048333	-0.02833	0.166667

## Sheet: Figure5d
Figure5d	Calcium release
	uM	GSK137647A				C16:0(PA)				C20:5(EPA)				C24:6(THA)
	25	133.931	97.3103	90.7586	90.6207	4.68966	17.3103	14.4828	11.1724	25.0345	37.1724	27.3793	29.0345	185.724	185.31	208.897	180
	5	64.7586	52.8276	41.4483	40.7586	1.24138	15.0345	9.93103	8.96552	5.65517	2	9.03448	1.03448	13.7241	22	15.7241	15.4483
	1	18.8966	21.3103	12.4828	12	-1.7931	12.9655	9.24138	7.24138	7.51724	6.55172	6.62069	1.86207	0	2.27586	7.44828	1.31035
	0.2	0.551724	10.1379	1.51724	11.3103	6.62069	12	9.58621	7.44828	5.31034	5.24138	4.82759	6.68966	1.86207	4.96552	7.37931	6.2069
	0.04	3.24138	9.7931	6.75862	15.5862	11.1724	12.4828	3.58621	0.965517	7.10345	-1.58621	11.1724	10.2759	8.06897	3.24138	9.10345	2.75862

## Sheet: Figure5f
Figure5f	Gene expression
	Control+vehicle			Control+AH7614			THA+vehicle			THA+Ah7614
Cidea	0.503741	1.35765	1.46219	0.672152	1.04975	0.768372	4.60455	3.15706	4.15579	2.28596	2.11915	1.5064
PPARa	0.885026	0.976167	1.1575	0.8839	0.596816	0.846403	2.21589	1.79315	2.15593	1.03554	0.961203	1.11993
PGC1a	1.05932	0.945617	0.998289	0.710227	0.534472	0.707351	1.79903	1.62254	2.26965	1.15965	1.00269	1.10731
UCP1	1.05715	0.665854	1.42064	0.642013	0.446977	0.48872	2.65537	1.74479	3.04473	1.35078	0.829448	1.21918

## Sheet: Figure5g
Figure5g	gene expression
	Control+shScr			Control+shGPR120			THA+shScr			THA+shGPR120
GPR120	0.83181	1.10308	1.08986	0.219113	0.496	0.197955	1.15172	1.48619	1.54995	0.444195	0.562014	0.522634
UCP1	1.20355	0.862802	0.962992	0.659664	0.571071	0.456112	2.11829	2.43089	3.38641	1.12598	0.96751	1.15242
Cidea	1.50369	0.676011	0.98376	0.847118	0.993345	0.466575	4.04739	3.64629	2.7239	1.71475	1.929	1.68378
Cited	0.882443	1.06566	1.0634	1.5438	0.5035	1.62485	5.61402	4.70085	5.19483	1.90018	1.79055	1.86228

## Sheet: Figure5h
Figure5h	WB of adipocytes
		shScr				shGPR120
	Vehicle	0.981948	1.01805	0.90361	1.09639	0.982986	1.26554	0.867967	0.782654
	THA	2.63697	1.92157	1.89141	2.0083	0.877702	1.08821	1.87239	0.753667

## Sheet: Figure5i
Figure5i	Seahorse analysis
	Time (min)	Vehicle											THA											Vehicle+shGPR120											THA+shGPR120
Basal	0	10.2584	11.2016	13.3356	15.4145	13.7226	14.3986	15.5734	9.24725	11.6713	9.81882	10.3087	11.7935	12.2325	11.1077	11.8305	10.7369	14.0333	13.0112	14.1986	12.2403	13.1061	13.2507	12.0989	9.20685	9.91137	14.5097	8.77446	11.4232	10.1152	8.23104	8.443	10.6681	10.3087	8.56027	10.8664	9.65965	13.0613	12.8234	9.8954	13.6719	11.3237	12.845	14.1838	12.9473
	10	9.77408	10.6649	13.101	15.1951	13.4101	14.0563	15.2134	8.91243	11.303	9.58122	9.94572	11.7435	12.1057	11.0693	11.7913	10.6543	13.8917	12.4229	13.8759	12.0815	13.0166	13.0932	11.4938	9.16132	9.54601	14.3207	8.57175	11.286	9.80573	8.13725	8.1706	10.1885	9.94572	8.4768	10.535	9.55553	12.5699	12.1823	9.7379	13.2916	11.0138	12.1886	13.8819	12.3765
	20	9.56793	10.3437	12.9681	14.8474	13.3224	13.9487	14.7698	8.66679	11.0343	9.34464	9.64765	11.6533	11.897	10.9214	11.7938	10.4491	13.6442	11.8903	13.7329	11.8532	12.7999	12.8585	11.1725	8.98634	9.25444	14.0279	8.3855	11.1678	9.60019	7.93432	7.97251	9.7109	9.64765	8.40747	10.1799	9.38347	12.203	11.8649	9.49798	12.8747	10.7839	11.7935	13.6204	11.7852
Oligo	30	8.06579	8.78639	11.1017	12.6017	11.1805	12.0636	12.3064	6.90991	9.28758	7.72925	8.27319	9.11271	9.74428	9.15532	9.9231	8.57074	10.9774	9.29368	10.8112	9.4892	9.53233	10.6593	9.72977	7.82142	7.81879	11.8981	7.20939	9.45799	7.46037	6.62483	6.60533	8.31029	8.27319	7.00737	8.70511	8.2289	10.2501	9.86558	8.34648	10.7337	9.21351	9.612	10.7886	9.81414
	40	8.19189	8.85915	11.1493	12.5136	11.3128	11.8934	12.2974	7.0121	9.16911	7.71398	8.17796	9.47632	9.73087	9.45289	10.3329	8.35677	10.841	9.23201	11.1559	9.51053	9.75217	10.5209	9.57453	7.65832	7.76224	11.8875	7.23899	9.57712	7.53966	6.91783	6.8811	8.59348	8.17796	7.07231	8.50905	8.13245	9.963	9.53714	8.06694	11.1902	9.04364	9.3327	11.4804	9.52523
	50	8.27519	8.75998	11.1554	12.5248	11.2319	11.8261	12.0928	6.84973	9.12025	7.61951	7.88367	9.7976	9.7376	9.70897	10.6104	8.2934	10.8054	9.06544	11.3834	9.42501	9.83899	10.3463	9.28603	7.58137	7.63514	11.744	7.11875	9.39026	7.73078	6.84113	6.89299	8.50944	7.88367	6.89388	8.18244	8.05921	9.74264	9.29463	7.82573	11.4735	8.70125	9.17773	11.9427	9.28655
FCCP	60	8.85058	9.56901	13.2711	14.7087	14.0816	13.9458	16.6186	8.70792	12.054	10.122	8.68594	15.977	14.6698	15.3653	14.9191	11.8849	16.2711	12.8638	19.2642	15.416	15.0777	13.1928	10.4094	9.61138	9.54706	16.3528	9.55549	12.523	13.5668	9.4376	9.5554	12.2276	8.68594	8.39263	8.36247	8.11788	10.2014	11.7302	7.95032	20.0692	10.0173	14.0677	23.8033	11.4124
	70	8.21538	8.9994	12.5452	13.8944	13.4793	13.2267	15.1907	8.39556	11.4922	9.66026	8.27768	15.0882	13.3887	13.52	13.216	10.4271	14.7985	11.6264	16.7404	13.5347	13.4784	12.1235	9.71406	9.02055	8.92544	15.496	8.74621	11.6837	12.3321	8.63003	8.63987	11.0501	8.27768	7.93717	8.05335	7.6369	9.40174	10.7633	7.2991	17.6544	9.21311	12.6234	21.9409	10.1974
	80	8.15781	8.93959	12.1121	13.4747	13.1259	12.7051	14.3226	8.01301	11.0197	9.42886	8.00714	14.4995	12.6981	12.6358	12.4037	9.79827	14.0826	10.8423	15.231	12.6899	12.7714	11.481	9.1976	8.6724	8.65295	14.8624	8.51199	11.2427	11.6583	8.26301	8.3144	10.4735	8.00714	7.60052	7.66934	7.29601	8.99473	10.2914	6.77154	16.7821	8.63396	11.853	20.5762	9.69763
R+AA	90	4.95156	5.26533	6.61301	7.48073	7.90109	7.43004	6.83961	4.66318	5.56937	4.79153	4.58718	5.4324	5.11224	4.82479	5.25933	4.44318	6.42573	4.87422	4.82433	5.11717	5.69494	6.08426	5.43131	4.9029	4.66823	6.70218	4.07037	5.29343	4.86917	3.89405	3.74291	3.95619	4.58718	4.4655	4.65346	4.13334	5.72751	5.45798	4.24157	4.92413	4.79579	5.17265	5.28823	4.85449
	100	5.07037	5.20948	6.34444	7.05884	7.58306	6.93398	6.63972	4.32642	5.28965	4.59726	4.43953	5.3686	5.06858	4.74162	5.35842	4.21164	6.13398	4.78543	4.80722	4.85616	5.32925	5.95858	5.25617	4.70831	4.48431	6.56194	4.02173	5.10631	4.696	3.95568	3.47143	3.86372	4.43953	4.3858	4.55924	4.00173	5.40853	5.17511	4.0139	4.96403	4.64277	4.87695	5.12306	4.75319
	110	4.93676	4.86527	6.21946	6.86038	7.33587	6.66648	6.23832	4.11513	5.068	4.37909	4.27428	5.2694	4.90393	4.64471	5.33391	4.02869	5.86717	4.55336	4.63327	4.67481	5.1158	5.66182	5.05264	4.58619	4.33462	6.08511	3.89791	4.85922	4.47598	3.72403	3.27731	3.72607	4.27428	4.26903	4.35462	3.84786	5.05943	4.95599	3.75921	4.91974	4.41922	4.67285	4.87307	4.51067
