# Supplementary material for: Liver ACOX1 regulates levels of circulating lipids that promote metabolic health through adipose remodeling
Source: Nat Commun. 2024 May 17;15:4214. doi: 10.1038/s41467-024-48471-2 (PMC11101658; doi:10.1038/s41467-024-48471-2)
Supplement: Supplementary file 4 — Source Data [file 41467_2024_48471_MOESM4_ESM.zip › source data/Source data_Figure_6.xlsx]

## Sheet: Figure6b
Figure6b	Serum THA level (uM)
	WT+vehicle				WT+THA				Acox1-LKO+vehicle
	1.91939	1.3587	2.22519	1.37363	2.78293	3.26645	3.32858	3.67985	13.5965	16.2423	19.3929	16.1507

## Sheet: Figure6c
Figure6c	iWAT THA level
	Vehicle	THA
	0	5.7691
	0.615179	1.69466
	0	10.5337
		6.93041

## Sheet: Figure6d
Figure6d	Body weight (g)
	Vehicle									THA
Before injection	44.8	37.6	51.6	45.6	38	42	38.6	32.9	40.5	43.2	52.7	42	35	40.5	37.8	30.2	36.1	40.5
After injection	43.6	37.6	50.4	43.4	39.1	41.6	40.5	34.6	41.1	39.5	49.8	39.4	32	40.6	38.1	30	36.7	42

## Sheet: Figure6e
Figure6e	Body composition (%BW)
	Vehicle									THA
Fat	45.6581	52.511	48.0041	47.055	46.9829	48.3997	44.8677	37.6827	50.6838	34.8865	51.9744	44.8162	29.6243	45.6965	44.651	34.001	34.001	41.926
Lean	53.8963	47.0216	51.4202	52.2382	52.5992	51.2434	54.7882	62.1492	48.9979	64.3329	47.4803	54.3778	70.1291	53.8	55.1593	65.2011	65.4981	56.5177

## Sheet: Figure6f
Figure6f	Glucose tolerance test
	Time (min)	Vehicle														THA
	0	153	209	267	189	163	205	179	165	128	176	186	202	185	180	175	166	147	151	202	173	173	186	198	179	165	132	133	175
	15	600	384	600	365	300	450	351	379	356	424	342	336	402	408	427	460	385	292	385	274	334	343	389	363	302	328	360	390
	30	511	495	600	403	280	550	354	486	424	320	352	307	322	309	431	460	346	290	444	208	308	390	431	260	282	265	260	325
	60	386	313	533	294	276	438	262	454	420	230	261	238	357	273	377	339	215	203	303	183	241	330	378	180	250	219	222	257
	120	218	169	364	169	174	369	191	267	264	133	188	162	180	156	196	201	155	140	254	179	184	228	280	145	126	130	159	215

## Sheet: Figure6h
Figure6h	Average cell size (um2)
	Control	THA
	907.418	677.886
	780.236	573.227
	889.428	478.953
	1011.71	657.331
	1105.35	620.792
	1114.71	581.05
		516.375
		550.369

## Sheet: Figure6i
Figure6i	Gene expression
	Vehicle														THA
UCP1	1.01437	1.28669	2.79553	0.274073	0.818897	3.30614	2.36116	0.10178	1.53696	0.642718	1.25106	1.80544	1.49942	0.459404	0.46733	4.74008	5.77972	14.6846	0.562312	4.23415	8.5985	5.96361	1.49824	0.690916	2.34947	0.854112	0.522194	9.21025
PGC1a	1.19326	2.45569	0.730648	0.467072	1.06972	0.879936	1.66276	0.861421	0.741709	1.47838	0.863456	0.69314	0.685045	1.64981	1.70148	0.565138	1.58274	7.26124	1.33846	1.4478	1.13894	0.457403	0.697421	0.921518	1.06714	2.2751	1.61188	3.23207
PPARa	0.993832	2.52807	0.796303	0.499826	1.17327	1.37134	1.12524	0.589552	0.936893	0.996286	1.13828	1.03705	0.758664	1.12077	1.01801	0.639231	1.24365	1.75463	0.731717	1.36423	1.00985	0.259274	0.629336	1.00643	1.01086	1.20476	0.927017	1.96036
TBX1	1.14164	0.87593	0.683915	1.35566	1.33269	0.289235	1.91368	0.450318	0.469146	2.80935	1.15407	2.74235	0.205207	2.59431	6.8637	2.07347	1.92711	2.96521	3.44173	2.20193	21.274	0.861692	2.78381	1.52952	13.0333	5.93739	2.83142	3.82458

## Sheet: Figure6j
Figure6j
